# Supplementary material for: Bis(μ-N-benzyl-N-tetra­decyl­dithio­carbamato-κ2 S:S′)bis­[(N-benzyl-N-tetra­decyl­dithio­carbamato-κ2 S,S′)zinc(II)]
Source: Acta Crystallogr Sect E Struct Rep Online. 2009 Mar 31;65(Pt 4):m471. doi: 10.1107/S1600536809011155 (PMC2969063; doi:10.1107/S1600536809011155)
Supplement: Supplementary file 1 [file e-65-0m471-sup1.cif]

##############################################################################
###                                                                        ###
###        Electronic paper (Acta Crystallographica Section E)             ###
###                                                                        ###
##############################################################################
#                                                                            #
# This CIF contains the data in a paper accepted for publication in Acta     #
# Crystallographica Section E. It conforms to the requirements of Notes      #
# for Authors for Section E, and has been peer reviewed under the auspices   #
# of the IUCr Commission on Journals.                                        #
#                                                                            #
# Full details of the Crystallographic Information File format               #
# are given in the paper "The Crystallographic Information File (CIF):       #
# a New Standard Archive File for Crystallography" by S. R. Hall, F. H.      #
# Allen and I. D. Brown [Acta Cryst. (1991), A47, 655-685].                  #
#                                                                            #
# The current version of the core CIF dictionary is obtainable from          #
# ftp://ftp.iucr.org/pub/cif_core.dic. The current version number is 2.4.    #
#                                                                            #
# Software is freely available for graphical display of the structure(s) in  #
# this CIF.  For information consult the CIF home page http://www.iucr.org/  #
# cif/home.html                                                              #
#                                                                            #
# This file may be used for bona fide research purposes within the           #
# scientific community so long as proper attribution is given to the journal # 
# article from which it was obtained.                                        #
#                                                                            #
##############################################################################
                                             
data_I
_audit_creation_method     SHELXL-97
_chemical_name_systematic
;
Bis(\m-<i>N</i>-benzyl-<i>N</i>-tetradecyldithiocarbamato-
\k^2^<i>S</i>:<i>S</i>')bis[(<i>N</i>-benzyl-<i>N</i>-
tetradecyldithiocarbamato-\k^2^<i>S</i>,<i>S</i>')zinc(II)]
;
_chemical_name_common     ?
_chemical_formula_moiety     'C88 H144 N4 S8 Zn2'
_chemical_formula_sum     'C88 H144 N4 S8 Zn2'
_chemical_formula_iupac     '[Zn2 (C22 H36 N1 S2)4]'
_chemical_formula_weight     1645.29
_chemical_melting_point     ?
_symmetry_cell_setting     Triclinic
_symmetry_space_group_name_H-M     'P -1'
_symmetry_space_group_name_Hall     '-P 1'
loop_
    _symmetry_equiv_pos_as_xyz
    'x, y, z'
    '-x, -y, -z'
_cell_length_a     11.0070(10)
_cell_length_b     11.6400(10)
_cell_length_c     18.818(2)
_cell_angle_alpha     85.645(4)
_cell_angle_beta     76.913(4)
_cell_angle_gamma     73.263(4)
_cell_volume     2248.7(4)
_cell_formula_units_Z     1
_cell_measurement_reflns_used     6628
_cell_measurement_theta_min     3.04
_cell_measurement_theta_max     27.48
_cell_measurement_temperature     153(2)
_exptl_crystal_description     claviform
_exptl_crystal_colour     white
_exptl_crystal_size_max     0.43
_exptl_crystal_size_mid     0.10
_exptl_crystal_size_min     0.10
_exptl_crystal_density_diffrn     1.215
_exptl_crystal_density_meas     ?
_exptl_crystal_density_method     'not measured'
_exptl_crystal_F_000     888
_exptl_absorpt_coefficient_mu     0.763
_exptl_absorpt_correction_type     empirical
_exptl_absorpt_process_details     '(ABSCOR; Higashi, 1995)'
_exptl_absorpt_correction_T_min     0.7335
_exptl_absorpt_correction_T_max     0.9276
_exptl_special_details
;
;
_diffrn_ambient_temperature     153(2)
_diffrn_radiation_type     MoK\a
_diffrn_radiation_wavelength     0.71073
_diffrn_radiation_source     'Rotating Anode'
_diffrn_radiation_monochromator     graphite
_diffrn_measurement_device_type     'Rigaku SPIDER'
_diffrn_measurement_method     \w
_diffrn_detector_area_resol_mean     28.5714
_diffrn_reflns_number     15746
_diffrn_reflns_av_R_equivalents     0.0238
_diffrn_reflns_av_sigmaI/netI     0.0401
_diffrn_reflns_theta_min     3.04
_diffrn_reflns_theta_max     25.25
_diffrn_reflns_theta_full     25.25
_diffrn_measured_fraction_theta_max     0.980
_diffrn_measured_fraction_theta_full     0.980
_diffrn_reflns_limit_h_min     -13
_diffrn_reflns_limit_h_max     13
_diffrn_reflns_limit_k_min     -13
_diffrn_reflns_limit_k_max     13
_diffrn_reflns_limit_l_min     -22
_diffrn_reflns_limit_l_max     22
_diffrn_standards_number     0
_diffrn_standards_interval_count     0
_diffrn_standards_interval_time     0
_diffrn_standards_decay_%     0
_refine_special_details
;
Refinement of <i>F</i>^2^ against ALL reflections. The weighted <i>R</i>-factor
<i>wR</i> and goodness of fit <i>S</i> are based on <i>F</i>^2^, conventional
<i>R</i>-factors <i>R</i> are based on <i>F</i>, with <i>F</i> set to zero for
negative <i>F</i>^2^. The threshold expression of <i>F</i>^2^ >
\s(<i>F</i>^2^) is used only for calculating <i>R</i>-factors(gt) <i>etc</i>.
and is not relevant to the choice of reflections for refinement.
<i>R</i>-factors based on <i>F</i>^2^ are statistically about twice as large
as those based on <i>F</i>, and <i>R</i>- factors based on ALL data will be
even larger.
;
_reflns_number_total     7979
_reflns_number_gt     7057
_reflns_threshold_expression     I>2\s(I)
_refine_ls_structure_factor_coef     Fsqd
_refine_ls_matrix_type     full
_refine_ls_R_factor_all     0.0432
_refine_ls_R_factor_gt     0.0368
_refine_ls_wR_factor_gt     0.0834
_refine_ls_wR_factor_ref     0.0874
_refine_ls_goodness_of_fit_ref     1.007
_refine_ls_restrained_S_all     1.007
_refine_ls_number_reflns     7979
_refine_ls_number_parameters     462
_refine_ls_number_restraints     0
_refine_ls_hydrogen_treatment     constr
_refine_ls_weighting_scheme     calc
_refine_ls_weighting_details
                'w=1/[\s^2^(Fo^2^)+(0.0466P)^2^+0.22P] where P=(Fo^2^+2Fc^2^)/3'
_atom_sites_solution_hydrogens     geom
_atom_sites_solution_primary     direct
_atom_sites_solution_secondary     difmap
_refine_ls_shift/su_max     0.001
_refine_ls_shift/su_mean     0.000
_refine_diff_density_max     0.369
_refine_diff_density_min     -0.252
_refine_ls_extinction_method     none
_refine_ls_extinction_coef     ?
loop_
    _atom_type_symbol
    _atom_type_description
    _atom_type_scat_dispersion_real
    _atom_type_scat_dispersion_imag
    _atom_type_scat_source
    'C' 'C' 0.0033 0.0016
                         'International Tables Vol C Tables 4.2.6.8 and 6.1.1.4'
    'H' 'H' 0.0000 0.0000
                         'International Tables Vol C Tables 4.2.6.8 and 6.1.1.4'
    'N' 'N' 0.0061 0.0033
                         'International Tables Vol C Tables 4.2.6.8 and 6.1.1.4'
    'S' 'S' 0.1246 0.1234
                         'International Tables Vol C Tables 4.2.6.8 and 6.1.1.4'
    'Zn' 'Zn' 0.2839 1.4301
                         'International Tables Vol C Tables 4.2.6.8 and 6.1.1.4'
_computing_data_collection     'RAPID-AUTO (Rigaku, 2004)'
_computing_cell_refinement     'RAPID-AUTO (Rigaku, 2004)'
_computing_data_reduction     'RAPID-AUTO (Rigaku, 2004)'
_computing_structure_solution     'SHELXS97 (Sheldrick, 2008)'
_computing_structure_refinement     'SHELXL97 (Sheldrick, 2008)'
_computing_molecular_graphics     'SHELXTL (Sheldrick, 2008)'
_computing_publication_material
                             'SHELXTL (Sheldrick, 2008) and PLATON (Spek, 2009)'
loop_
    _atom_site_type_symbol
    _atom_site_label
    _atom_site_fract_x
    _atom_site_fract_y
    _atom_site_fract_z
    _atom_site_U_iso_or_equiv
    _atom_site_adp_type
    _atom_site_calc_flag
    _atom_site_refinement_flags
    _atom_site_occupancy
    _atom_site_disorder_assembly
    _atom_site_disorder_group
    Zn Zn1 0.83591(2) 0.04989(2) 0.478389(13) 0.02398(8) Uani d . 1 . .
    S S1 0.62087(5) 0.16828(5) 0.46274(3) 0.02492(13) Uani d . 1 . .
    S S2 0.69528(5) 0.01501(5) 0.58593(3) 0.02590(13) Uani d . 1 . .
    S S3 0.97178(5) 0.16703(4) 0.49421(3) 0.02298(12) Uani d . 1 . .
    S S4 0.94700(5) -0.05478(5) 0.37081(3) 0.02584(13) Uani d . 1 . .
    N N1 0.44801(16) 0.12946(15) 0.58110(9) 0.0223(4) Uani d . 1 . .
    N N2 0.83787(15) 0.23154(14) 0.63025(9) 0.0220(4) Uani d . 1 . .
    C C1 0.57256(19) 0.10751(17) 0.54731(11) 0.0219(4) Uani d . 1 . .
    C C2 0.3428(2) 0.20710(19) 0.54799(12) 0.0272(5) Uani d . 1 . .
    H H2A 0.2691 0.1714 0.5580 0.033 Uiso calc R 1 . .
    H H2B 0.3746 0.2089 0.4944 0.033 Uiso calc R 1 . .
    C C3 0.29449(19) 0.33458(19) 0.57567(11) 0.0263(5) Uani d . 1 . .
    C C4 0.1671(2) 0.3788(2) 0.61380(13) 0.0347(5) Uani d . 1 . .
    H H4 0.1105 0.3287 0.6223 0.042 Uiso calc R 1 . .
    C C5 0.1217(2) 0.4952(2) 0.63952(14) 0.0421(6) Uani d . 1 . .
    H H5 0.0347 0.5240 0.6660 0.050 Uiso calc R 1 . .
    C C6 0.2020(2) 0.5698(2) 0.62687(14) 0.0404(6) Uani d . 1 . .
    H H6 0.1705 0.6499 0.6440 0.049 Uiso calc R 1 . .
    C C7 0.3282(2) 0.5264(2) 0.58913(13) 0.0369(6) Uani d . 1 . .
    H H7 0.3844 0.5769 0.5806 0.044 Uiso calc R 1 . .
    C C8 0.3742(2) 0.4103(2) 0.56352(12) 0.0300(5) Uani d . 1 . .
    H H8 0.4615 0.3820 0.5373 0.036 Uiso calc R 1 . .
    C C9 0.4060(2) 0.06529(19) 0.64844(11) 0.0266(5) Uani d . 1 . .
    H H9A 0.4836 0.0071 0.6611 0.032 Uiso calc R 1 . .
    H H9B 0.3490 0.0190 0.6386 0.032 Uiso calc R 1 . .
    C C10 0.3337(2) 0.1449(2) 0.71421(11) 0.0278(5) Uani d . 1 . .
    H H10A 0.2503 0.1959 0.7040 0.033 Uiso calc R 1 . .
    H H10B 0.3132 0.0931 0.7568 0.033 Uiso calc R 1 . .
    C C11 0.4075(2) 0.22489(19) 0.73399(11) 0.0279(5) Uani d . 1 . .
    H H11A 0.4242 0.2798 0.6925 0.033 Uiso calc R 1 . .
    H H11B 0.4926 0.1745 0.7422 0.033 Uiso calc R 1 . .
    C C12 0.3352(2) 0.2987(2) 0.80179(12) 0.0332(5) Uani d . 1 . .
    H H12A 0.2468 0.3428 0.7955 0.040 Uiso calc R 1 . .
    H H12B 0.3262 0.2437 0.8442 0.040 Uiso calc R 1 . .
    C C13 0.4018(2) 0.3877(2) 0.81796(12) 0.0340(5) Uani d . 1 . .
    H H13A 0.4916 0.3435 0.8218 0.041 Uiso calc R 1 . .
    H H13B 0.4078 0.4441 0.7760 0.041 Uiso calc R 1 . .
    C C14 0.3365(2) 0.4600(2) 0.88661(12) 0.0342(5) Uani d . 1 . .
    H H14A 0.3318 0.4043 0.9289 0.041 Uiso calc R 1 . .
    H H14B 0.2465 0.5042 0.8833 0.041 Uiso calc R 1 . .
    C C15 0.4060(2) 0.5490(2) 0.89997(12) 0.0341(5) Uani d . 1 . .
    H H15A 0.4112 0.6042 0.8574 0.041 Uiso calc R 1 . .
    H H15B 0.4959 0.5046 0.9034 0.041 Uiso calc R 1 . .
    C C16 0.3417(2) 0.6231(2) 0.96837(13) 0.0341(5) Uani d . 1 . .
    H H16A 0.2511 0.6661 0.9656 0.041 Uiso calc R 1 . .
    H H16B 0.3387 0.5682 1.0112 0.041 Uiso calc R 1 . .
    C C17 0.4102(2) 0.7137(2) 0.97988(12) 0.0340(5) Uani d . 1 . .
    H H17A 0.4108 0.7700 0.9377 0.041 Uiso calc R 1 . .
    H H17B 0.5016 0.6709 0.9810 0.041 Uiso calc R 1 . .
    C C18 0.3486(2) 0.7857(2) 1.04965(12) 0.0336(5) Uani d . 1 . .
    H H18A 0.2567 0.8274 1.0490 0.040 Uiso calc R 1 . .
    H H18B 0.3495 0.7296 1.0919 0.040 Uiso calc R 1 . .
    C C19 0.4158(2) 0.8777(2) 1.06021(12) 0.0326(5) Uani d . 1 . .
    H H19A 0.4135 0.9346 1.0183 0.039 Uiso calc R 1 . .
    H H19B 0.5081 0.8362 1.0599 0.039 Uiso calc R 1 . .
    C C20 0.3563(2) 0.9484(2) 1.13037(12) 0.0315(5) Uani d . 1 . .
    H H20A 0.2640 0.9899 1.1307 0.038 Uiso calc R 1 . .
    H H20B 0.3588 0.8916 1.1723 0.038 Uiso calc R 1 . .
    C C21 0.4238(2) 1.0405(2) 1.14052(13) 0.0410(6) Uani d . 1 . .
    H H21A 0.4230 1.0964 1.0981 0.049 Uiso calc R 1 . .
    H H21B 0.5157 0.9989 1.1413 0.049 Uiso calc R 1 . .
    C C22 0.3622(3) 1.1126(2) 1.20980(14) 0.0517(7) Uani d . 1 . .
    H H22A 0.2712 1.1543 1.2095 0.062 Uiso calc R 1 . .
    H H22B 0.4091 1.1715 1.2124 0.062 Uiso calc R 1 . .
    H H22C 0.3664 1.0585 1.2523 0.062 Uiso calc R 1 . .
    C C23 0.94184(19) 0.15950(17) 0.58946(11) 0.0211(4) Uani d . 1 . .
    C C24 0.73607(19) 0.31852(18) 0.59877(12) 0.0262(5) Uani d . 1 . .
    H H24A 0.6508 0.3052 0.6215 0.031 Uiso calc R 1 . .
    H H24B 0.7529 0.3036 0.5459 0.031 Uiso calc R 1 . .
    C C25 0.72970(19) 0.44683(18) 0.60955(11) 0.0221(4) Uani d . 1 . .
    C C26 0.6207(2) 0.5230(2) 0.65140(12) 0.0317(5) Uani d . 1 . .
    H H26 0.5483 0.4944 0.6737 0.038 Uiso calc R 1 . .
    C C27 0.6166(2) 0.6411(2) 0.66099(14) 0.0427(6) Uani d . 1 . .
    H H27 0.5416 0.6928 0.6901 0.051 Uiso calc R 1 . .
    C C28 0.7200(3) 0.6833(2) 0.62873(14) 0.0430(6) Uani d . 1 . .
    H H28 0.7172 0.7642 0.6356 0.052 Uiso calc R 1 . .
    C C29 0.8279(2) 0.6086(2) 0.58637(13) 0.0391(6) Uani d . 1 . .
    H H29 0.8995 0.6381 0.5635 0.047 Uiso calc R 1 . .
    C C30 0.8329(2) 0.4914(2) 0.57690(12) 0.0307(5) Uani d . 1 . .
    H H30 0.9081 0.4403 0.5476 0.037 Uiso calc R 1 . .
    C C31 0.8067(2) 0.2133(2) 0.71060(11) 0.0277(5) Uani d . 1 . .
    H H31A 0.8220 0.1262 0.7206 0.033 Uiso calc R 1 . .
    H H31B 0.7129 0.2517 0.7286 0.033 Uiso calc R 1 . .
    C C32 0.8813(2) 0.2607(2) 0.75521(12) 0.0300(5) Uani d . 1 . .
    H H32A 0.8832 0.2131 0.8010 0.036 Uiso calc R 1 . .
    H H32B 0.9721 0.2464 0.7275 0.036 Uiso calc R 1 . .
    C C33 0.8288(2) 0.39255(19) 0.77481(12) 0.0282(5) Uani d . 1 . .
    H H33A 0.7343 0.4110 0.7956 0.034 Uiso calc R 1 . .
    H H33B 0.8415 0.4418 0.7299 0.034 Uiso calc R 1 . .
    C C34 0.8954(2) 0.4262(2) 0.82971(12) 0.0307(5) Uani d . 1 . .
    H H34A 0.8868 0.3733 0.8732 0.037 Uiso calc R 1 . .
    H H34B 0.9891 0.4110 0.8077 0.037 Uiso calc R 1 . .
    C C35 0.8410(2) 0.5560(2) 0.85387(12) 0.0329(5) Uani d . 1 . .
    H H35A 0.7462 0.5728 0.8731 0.040 Uiso calc R 1 . .
    H H35B 0.8547 0.6090 0.8109 0.040 Uiso calc R 1 . .
    C C36 0.9027(2) 0.5862(2) 0.91201(13) 0.0339(5) Uani d . 1 . .
    H H36A 0.9970 0.5723 0.8919 0.041 Uiso calc R 1 . .
    H H36B 0.8923 0.5307 0.9540 0.041 Uiso calc R 1 . .
    C C37 0.8459(2) 0.7147(2) 0.93915(13) 0.0323(5) Uani d . 1 . .
    H H37A 0.8583 0.7702 0.8974 0.039 Uiso calc R 1 . .
    H H37B 0.7513 0.7292 0.9582 0.039 Uiso calc R 1 . .
    C C38 0.9059(2) 0.7432(2) 0.99842(12) 0.0318(5) Uani d . 1 . .
    H H38A 1.0005 0.7285 0.9793 0.038 Uiso calc R 1 . .
    H H38B 0.8935 0.6876 1.0402 0.038 Uiso calc R 1 . .
    C C39 0.8494(2) 0.8716(2) 1.02573(12) 0.0308(5) Uani d . 1 . .
    H H39A 0.8610 0.9273 0.9839 0.037 Uiso calc R 1 . .
    H H39B 0.7550 0.8861 1.0453 0.037 Uiso calc R 1 . .
    C C40 0.9106(2) 0.8998(2) 1.08433(12) 0.0314(5) Uani d . 1 . .
    H H40A 1.0051 0.8851 1.0647 0.038 Uiso calc R 1 . .
    H H40B 0.8990 0.8441 1.1261 0.038 Uiso calc R 1 . .
    C C41 0.8545(2) 1.0287(2) 1.11195(12) 0.0323(5) Uani d . 1 . .
    H H41A 0.8642 1.0848 1.0702 0.039 Uiso calc R 1 . .
    H H41B 0.7605 1.0430 1.1331 0.039 Uiso calc R 1 . .
    C C42 0.9204(2) 1.0552(2) 1.16927(13) 0.0391(6) Uani d . 1 . .
    H H42A 1.0146 1.0389 1.1481 0.047 Uiso calc R 1 . .
    H H42B 0.9098 0.9991 1.2109 0.047 Uiso calc R 1 . .
    C C43 0.8696(3) 1.1830(2) 1.19806(14) 0.0480(7) Uani d . 1 . .
    H H43A 0.9298 1.1967 1.2263 0.058 Uiso calc R 1 . .
    H H43B 0.8681 1.2401 1.1563 0.058 Uiso calc R 1 . .
    C C44 0.7356(3) 1.2077(3) 1.24580(16) 0.0590(8) Uani d . 1 . .
    H H44A 0.6753 1.1952 1.2179 0.071 Uiso calc R 1 . .
    H H44B 0.7069 1.2909 1.2625 0.071 Uiso calc R 1 . .
    H H44C 0.7370 1.1532 1.2881 0.071 Uiso calc R 1 . .
loop_
    _atom_site_aniso_label
    _atom_site_aniso_U_11
    _atom_site_aniso_U_22
    _atom_site_aniso_U_33
    _atom_site_aniso_U_12
    _atom_site_aniso_U_13
    _atom_site_aniso_U_23
    Zn1 0.02638(15) 0.02349(14) 0.02330(14) -0.00954(11) -0.00226(10)
                                                                    -0.00692(10)
    S1 0.0280(3) 0.0263(3) 0.0206(3) -0.0076(2) -0.0048(2) -0.0019(2)
    S2 0.0276(3) 0.0223(3) 0.0270(3) -0.0070(2) -0.0050(2) 0.0018(2)
    S3 0.0277(3) 0.0216(3) 0.0215(3) -0.0105(2) -0.0037(2) -0.0017(2)
    S4 0.0300(3) 0.0246(3) 0.0215(3) -0.0030(2) -0.0067(2) -0.0061(2)
    N1 0.0254(9) 0.0223(9) 0.0216(9) -0.0097(7) -0.0050(7) -0.0034(7)
    N2 0.0228(9) 0.0213(9) 0.0235(9) -0.0085(7) -0.0034(7) -0.0062(7)
    C1 0.0287(11) 0.0158(10) 0.0230(11) -0.0073(9) -0.0054(9) -0.0080(8)
    C2 0.0242(11) 0.0310(12) 0.0303(12) -0.0114(10) -0.0079(9) -0.0034(9)
    C3 0.0254(11) 0.0305(12) 0.0247(11) -0.0082(10) -0.0093(9) 0.0020(9)
    C4 0.0266(12) 0.0379(14) 0.0404(14) -0.0101(11) -0.0070(10) -0.0013(11)
    C5 0.0271(13) 0.0409(15) 0.0493(16) 0.0004(11) -0.0007(11) -0.0074(12)
    C6 0.0434(15) 0.0258(13) 0.0491(16) -0.0016(11) -0.0130(12) -0.0045(11)
    C7 0.0403(14) 0.0267(13) 0.0466(15) -0.0129(11) -0.0120(12) 0.0043(11)
    C8 0.0261(12) 0.0307(13) 0.0323(12) -0.0081(10) -0.0052(10) 0.0021(10)
    C9 0.0289(12) 0.0267(12) 0.0267(11) -0.0141(10) -0.0015(9) -0.0030(9)
    C10 0.0292(12) 0.0316(12) 0.0236(11) -0.0120(10) -0.0028(9) -0.0021(9)
    C11 0.0302(12) 0.0316(12) 0.0244(11) -0.0129(10) -0.0045(9) -0.0029(9)
    C12 0.0352(13) 0.0404(14) 0.0280(12) -0.0168(11) -0.0043(10) -0.0075(10)
    C13 0.0410(13) 0.0371(13) 0.0286(12) -0.0187(11) -0.0053(10) -0.0046(10)
    C14 0.0352(13) 0.0374(14) 0.0329(13) -0.0143(11) -0.0050(10) -0.0088(10)
    C15 0.0401(13) 0.0346(13) 0.0311(12) -0.0162(11) -0.0055(10) -0.0068(10)
    C16 0.0342(13) 0.0349(13) 0.0349(13) -0.0101(11) -0.0078(10) -0.0082(10)
    C17 0.0400(13) 0.0344(13) 0.0316(13) -0.0147(11) -0.0078(10) -0.0065(10)
    C18 0.0338(13) 0.0341(13) 0.0344(13) -0.0111(11) -0.0057(10) -0.0068(10)
    C19 0.0365(13) 0.0328(13) 0.0294(12) -0.0127(11) -0.0037(10) -0.0050(10)
    C20 0.0371(13) 0.0309(13) 0.0277(12) -0.0099(10) -0.0075(10) -0.0035(10)
    C21 0.0569(16) 0.0363(14) 0.0337(13) -0.0178(12) -0.0089(12) -0.0069(11)
    C22 0.081(2) 0.0381(15) 0.0388(15) -0.0133(14) -0.0196(14) -0.0083(12)
    C23 0.0257(11) 0.0207(10) 0.0218(10) -0.0142(9) -0.0037(9) -0.0037(8)
    C24 0.0210(11) 0.0259(12) 0.0325(12) -0.0051(9) -0.0066(9) -0.0079(9)
    C25 0.0257(11) 0.0213(11) 0.0200(10) -0.0048(9) -0.0077(9) -0.0024(8)
    C26 0.0271(12) 0.0306(13) 0.0343(13) -0.0045(10) -0.0033(10) -0.0058(10)
    C27 0.0452(15) 0.0300(13) 0.0455(15) 0.0058(12) -0.0110(12) -0.0146(11)
    C28 0.0699(18) 0.0204(12) 0.0445(15) -0.0114(13) -0.0259(14) 0.0016(11)
    C29 0.0547(16) 0.0349(14) 0.0349(14) -0.0250(13) -0.0107(12) 0.0084(11)
    C30 0.0348(13) 0.0302(12) 0.0268(12) -0.0122(10) -0.0013(10) -0.0022(9)
    C31 0.0279(12) 0.0294(12) 0.0242(11) -0.0099(10) 0.0018(9) -0.0051(9)
    C32 0.0307(12) 0.0330(13) 0.0252(11) -0.0063(10) -0.0042(9) -0.0093(9)
    C33 0.0317(12) 0.0287(12) 0.0257(11) -0.0091(10) -0.0069(9) -0.0045(9)
    C34 0.0355(13) 0.0311(13) 0.0264(12) -0.0074(10) -0.0089(10) -0.0062(9)
    C35 0.0378(13) 0.0321(13) 0.0304(12) -0.0076(11) -0.0115(10) -0.0050(10)
    C36 0.0365(13) 0.0330(13) 0.0340(13) -0.0081(11) -0.0105(10) -0.0099(10)
    C37 0.0352(13) 0.0309(13) 0.0331(13) -0.0090(10) -0.0111(10) -0.0045(10)
    C38 0.0351(13) 0.0320(13) 0.0308(12) -0.0099(10) -0.0091(10) -0.0068(10)
    C39 0.0358(13) 0.0304(12) 0.0278(12) -0.0103(10) -0.0078(10) -0.0030(10)
    C40 0.0343(13) 0.0334(13) 0.0277(12) -0.0099(10) -0.0064(10) -0.0059(10)
    C41 0.0392(13) 0.0307(13) 0.0279(12) -0.0114(11) -0.0061(10) -0.0025(10)
    C42 0.0410(14) 0.0441(15) 0.0349(14) -0.0134(12) -0.0074(11) -0.0130(11)
    C43 0.0604(17) 0.0489(16) 0.0404(15) -0.0254(14) -0.0051(13) -0.0131(12)
    C44 0.0670(19) 0.0537(18) 0.0540(18) -0.0136(16) -0.0067(15) -0.0190(15)
_geom_special_details
;
All e.s.d.'s (except the e.s.d. in the dihedral angle between two l.s. planes)
are estimated using the full covariance matrix. The cell e.s.d.'s are taken
into account individually in the estimation of e.s.d.'s in distances, angles
and torsion angles; correlations between e.s.d.'s in cell parameters are only
used when they are defined by crystal symmetry. An approximate (isotropic)
treatment of cell e.s.d.'s is used for estimating e.s.d.'s involving l.s.
planes.
;
loop_
    _geom_bond_atom_site_label_1
    _geom_bond_atom_site_label_2
    _geom_bond_site_symmetry_2
    _geom_bond_distance
    _geom_bond_publ_flag
    Zn1 S4 . 2.3396(6) yes
    Zn1 S2 . 2.3398(6) yes
    Zn1 S3 . 2.3711(6) yes
    Zn1 S1 . 2.4420(6) yes
    Zn1 S3 2_756 2.8879(6) yes
    S1 C1 . 1.726(2) ?
    S2 C1 . 1.732(2) ?
    S3 C23 . 1.748(2) ?
    S4 C23 2_756 1.720(2) ?
    N1 C1 . 1.333(3) ?
    N1 C9 . 1.472(3) ?
    N1 C2 . 1.478(3) ?
    N2 C23 . 1.323(2) ?
    N2 C24 . 1.479(3) ?
    N2 C31 . 1.486(3) ?
    C2 C3 . 1.514(3) ?
    C2 H2A . 0.9900 ?
    C2 H2B . 0.9900 ?
    C3 C8 . 1.387(3) ?
    C3 C4 . 1.390(3) ?
    C4 C5 . 1.386(3) ?
    C4 H4 . 0.9500 ?
    C5 C6 . 1.381(3) ?
    C5 H5 . 0.9500 ?
    C6 C7 . 1.376(3) ?
    C6 H6 . 0.9500 ?
    C7 C8 . 1.382(3) ?
    C7 H7 . 0.9500 ?
    C8 H8 . 0.9500 ?
    C9 C10 . 1.525(3) ?
    C9 H9A . 0.9900 ?
    C9 H9B . 0.9900 ?
    C10 C11 . 1.514(3) ?
    C10 H10A . 0.9900 ?
    C10 H10B . 0.9900 ?
    C11 C12 . 1.521(3) ?
    C11 H11A . 0.9900 ?
    C11 H11B . 0.9900 ?
    C12 C13 . 1.513(3) ?
    C12 H12A . 0.9900 ?
    C12 H12B . 0.9900 ?
    C13 C14 . 1.513(3) ?
    C13 H13A . 0.9900 ?
    C13 H13B . 0.9900 ?
    C14 C15 . 1.518(3) ?
    C14 H14A . 0.9900 ?
    C14 H14B . 0.9900 ?
    C15 C16 . 1.518(3) ?
    C15 H15A . 0.9900 ?
    C15 H15B . 0.9900 ?
    C16 C17 . 1.515(3) ?
    C16 H16A . 0.9900 ?
    C16 H16B . 0.9900 ?
    C17 C18 . 1.524(3) ?
    C17 H17A . 0.9900 ?
    C17 H17B . 0.9900 ?
    C18 C19 . 1.512(3) ?
    C18 H18A . 0.9900 ?
    C18 H18B . 0.9900 ?
    C19 C20 . 1.521(3) ?
    C19 H19A . 0.9900 ?
    C19 H19B . 0.9900 ?
    C20 C21 . 1.514(3) ?
    C20 H20A . 0.9900 ?
    C20 H20B . 0.9900 ?
    C21 C22 . 1.517(3) ?
    C21 H21A . 0.9900 ?
    C21 H21B . 0.9900 ?
    C22 H22A . 0.9800 ?
    C22 H22B . 0.9800 ?
    C22 H22C . 0.9800 ?
    C23 S4 2_756 1.720(2) ?
    C24 C25 . 1.502(3) ?
    C24 H24A . 0.9900 ?
    C24 H24B . 0.9900 ?
    C25 C30 . 1.383(3) ?
    C25 C26 . 1.383(3) ?
    C26 C27 . 1.386(3) ?
    C26 H26 . 0.9500 ?
    C27 C28 . 1.368(4) ?
    C27 H27 . 0.9500 ?
    C28 C29 . 1.373(3) ?
    C28 H28 . 0.9500 ?
    C29 C30 . 1.373(3) ?
    C29 H29 . 0.9500 ?
    C30 H30 . 0.9500 ?
    C31 C32 . 1.525(3) ?
    C31 H31A . 0.9900 ?
    C31 H31B . 0.9900 ?
    C32 C33 . 1.518(3) ?
    C32 H32A . 0.9900 ?
    C32 H32B . 0.9900 ?
    C33 C34 . 1.525(3) ?
    C33 H33A . 0.9900 ?
    C33 H33B . 0.9900 ?
    C34 C35 . 1.520(3) ?
    C34 H34A . 0.9900 ?
    C34 H34B . 0.9900 ?
    C35 C36 . 1.522(3) ?
    C35 H35A . 0.9900 ?
    C35 H35B . 0.9900 ?
    C36 C37 . 1.523(3) ?
    C36 H36A . 0.9900 ?
    C36 H36B . 0.9900 ?
    C37 C38 . 1.519(3) ?
    C37 H37A . 0.9900 ?
    C37 H37B . 0.9900 ?
    C38 C39 . 1.523(3) ?
    C38 H38A . 0.9900 ?
    C38 H38B . 0.9900 ?
    C39 C40 . 1.516(3) ?
    C39 H39A . 0.9900 ?
    C39 H39B . 0.9900 ?
    C40 C41 . 1.530(3) ?
    C40 H40A . 0.9900 ?
    C40 H40B . 0.9900 ?
    C41 C42 . 1.523(3) ?
    C41 H41A . 0.9900 ?
    C41 H41B . 0.9900 ?
    C42 C43 . 1.525(3) ?
    C42 H42A . 0.9900 ?
    C42 H42B . 0.9900 ?
    C43 C44 . 1.504(4) ?
    C43 H43A . 0.9900 ?
    C43 H43B . 0.9900 ?
    C44 H44A . 0.9800 ?
    C44 H44B . 0.9800 ?
    C44 H44C . 0.9800 ?
loop_
    _geom_angle_atom_site_label_1
    _geom_angle_atom_site_label_2
    _geom_angle_atom_site_label_3
    _geom_angle_site_symmetry_1
    _geom_angle_site_symmetry_3
    _geom_angle
    _geom_angle_publ_flag
    S4 Zn1 S2 . . 136.18(2) yes
    S4 Zn1 S3 . . 103.77(2) ?
    S2 Zn1 S3 . . 114.12(2) ?
    S4 Zn1 S1 . . 108.81(2) ?
    S2 Zn1 S1 . . 75.71(2) ?
    S3 Zn1 S1 . . 113.87(2) ?
    S1 Zn1 S3 . 2_756 154.92(2) yes
    C1 S1 Zn1 . . 82.52(7) ?
    C1 S2 Zn1 . . 85.54(7) ?
    C23 S3 Zn1 . . 97.24(6) ?
    C23 S4 Zn1 2_756 . 95.32(7) ?
    C1 N1 C9 . . 121.94(17) ?
    C1 N1 C2 . . 121.80(17) ?
    C9 N1 C2 . . 115.75(16) ?
    C23 N2 C24 . . 122.55(17) ?
    C23 N2 C31 . . 120.41(17) ?
    C24 N2 C31 . . 116.19(16) ?
    N1 C1 S1 . . 122.21(16) ?
    N1 C1 S2 . . 121.59(16) ?
    S1 C1 S2 . . 116.20(11) ?
    N1 C2 C3 . . 113.80(17) ?
    N1 C2 H2A . . 108.8 ?
    C3 C2 H2A . . 108.8 ?
    N1 C2 H2B . . 108.8 ?
    C3 C2 H2B . . 108.8 ?
    H2A C2 H2B . . 107.7 ?
    C8 C3 C4 . . 118.3(2) ?
    C8 C3 C2 . . 121.65(18) ?
    C4 C3 C2 . . 120.08(19) ?
    C5 C4 C3 . . 120.7(2) ?
    C5 C4 H4 . . 119.7 ?
    C3 C4 H4 . . 119.7 ?
    C6 C5 C4 . . 120.5(2) ?
    C6 C5 H5 . . 119.8 ?
    C4 C5 H5 . . 119.8 ?
    C7 C6 C5 . . 119.1(2) ?
    C7 C6 H6 . . 120.5 ?
    C5 C6 H6 . . 120.5 ?
    C6 C7 C8 . . 120.7(2) ?
    C6 C7 H7 . . 119.6 ?
    C8 C7 H7 . . 119.6 ?
    C7 C8 C3 . . 120.8(2) ?
    C7 C8 H8 . . 119.6 ?
    C3 C8 H8 . . 119.6 ?
    N1 C9 C10 . . 115.12(17) ?
    N1 C9 H9A . . 108.5 ?
    C10 C9 H9A . . 108.5 ?
    N1 C9 H9B . . 108.5 ?
    C10 C9 H9B . . 108.5 ?
    H9A C9 H9B . . 107.5 ?
    C11 C10 C9 . . 114.41(17) ?
    C11 C10 H10A . . 108.7 ?
    C9 C10 H10A . . 108.7 ?
    C11 C10 H10B . . 108.7 ?
    C9 C10 H10B . . 108.7 ?
    H10A C10 H10B . . 107.6 ?
    C10 C11 C12 . . 112.98(17) ?
    C10 C11 H11A . . 109.0 ?
    C12 C11 H11A . . 109.0 ?
    C10 C11 H11B . . 109.0 ?
    C12 C11 H11B . . 109.0 ?
    H11A C11 H11B . . 107.8 ?
    C13 C12 C11 . . 113.47(18) ?
    C13 C12 H12A . . 108.9 ?
    C11 C12 H12A . . 108.9 ?
    C13 C12 H12B . . 108.9 ?
    C11 C12 H12B . . 108.9 ?
    H12A C12 H12B . . 107.7 ?
    C14 C13 C12 . . 115.53(18) ?
    C14 C13 H13A . . 108.4 ?
    C12 C13 H13A . . 108.4 ?
    C14 C13 H13B . . 108.4 ?
    C12 C13 H13B . . 108.4 ?
    H13A C13 H13B . . 107.5 ?
    C13 C14 C15 . . 113.56(18) ?
    C13 C14 H14A . . 108.9 ?
    C15 C14 H14A . . 108.9 ?
    C13 C14 H14B . . 108.9 ?
    C15 C14 H14B . . 108.9 ?
    H14A C14 H14B . . 107.7 ?
    C14 C15 C16 . . 114.49(18) ?
    C14 C15 H15A . . 108.6 ?
    C16 C15 H15A . . 108.6 ?
    C14 C15 H15B . . 108.6 ?
    C16 C15 H15B . . 108.6 ?
    H15A C15 H15B . . 107.6 ?
    C17 C16 C15 . . 113.85(18) ?
    C17 C16 H16A . . 108.8 ?
    C15 C16 H16A . . 108.8 ?
    C17 C16 H16B . . 108.8 ?
    C15 C16 H16B . . 108.8 ?
    H16A C16 H16B . . 107.7 ?
    C16 C17 C18 . . 114.13(19) ?
    C16 C17 H17A . . 108.7 ?
    C18 C17 H17A . . 108.7 ?
    C16 C17 H17B . . 108.7 ?
    C18 C17 H17B . . 108.7 ?
    H17A C17 H17B . . 107.6 ?
    C19 C18 C17 . . 113.93(18) ?
    C19 C18 H18A . . 108.8 ?
    C17 C18 H18A . . 108.8 ?
    C19 C18 H18B . . 108.8 ?
    C17 C18 H18B . . 108.8 ?
    H18A C18 H18B . . 107.7 ?
    C18 C19 C20 . . 114.23(18) ?
    C18 C19 H19A . . 108.7 ?
    C20 C19 H19A . . 108.7 ?
    C18 C19 H19B . . 108.7 ?
    C20 C19 H19B . . 108.7 ?
    H19A C19 H19B . . 107.6 ?
    C21 C20 C19 . . 113.98(19) ?
    C21 C20 H20A . . 108.8 ?
    C19 C20 H20A . . 108.8 ?
    C21 C20 H20B . . 108.8 ?
    C19 C20 H20B . . 108.8 ?
    H20A C20 H20B . . 107.7 ?
    C20 C21 C22 . . 113.7(2) ?
    C20 C21 H21A . . 108.8 ?
    C22 C21 H21A . . 108.8 ?
    C20 C21 H21B . . 108.8 ?
    C22 C21 H21B . . 108.8 ?
    H21A C21 H21B . . 107.7 ?
    C21 C22 H22A . . 109.5 ?
    C21 C22 H22B . . 109.5 ?
    H22A C22 H22B . . 109.5 ?
    C21 C22 H22C . . 109.5 ?
    H22A C22 H22C . . 109.5 ?
    H22B C22 H22C . . 109.5 ?
    N2 C23 S4 . 2_756 120.54(15) ?
    N2 C23 S3 . . 121.74(16) ?
    S4 C23 S3 2_756 . 117.72(11) ?
    N2 C24 C25 . . 113.18(17) ?
    N2 C24 H24A . . 108.9 ?
    C25 C24 H24A . . 108.9 ?
    N2 C24 H24B . . 108.9 ?
    C25 C24 H24B . . 108.9 ?
    H24A C24 H24B . . 107.8 ?
    C30 C25 C26 . . 118.7(2) ?
    C30 C25 C24 . . 120.33(18) ?
    C26 C25 C24 . . 121.01(18) ?
    C25 C26 C27 . . 120.3(2) ?
    C25 C26 H26 . . 119.9 ?
    C27 C26 H26 . . 119.9 ?
    C28 C27 C26 . . 120.3(2) ?
    C28 C27 H27 . . 119.9 ?
    C26 C27 H27 . . 119.9 ?
    C27 C28 C29 . . 119.8(2) ?
    C27 C28 H28 . . 120.1 ?
    C29 C28 H28 . . 120.1 ?
    C28 C29 C30 . . 120.3(2) ?
    C28 C29 H29 . . 119.9 ?
    C30 C29 H29 . . 119.9 ?
    C29 C30 C25 . . 120.8(2) ?
    C29 C30 H30 . . 119.6 ?
    C25 C30 H30 . . 119.6 ?
    N2 C31 C32 . . 117.10(17) ?
    N2 C31 H31A . . 108.0 ?
    C32 C31 H31A . . 108.0 ?
    N2 C31 H31B . . 108.0 ?
    C32 C31 H31B . . 108.0 ?
    H31A C31 H31B . . 107.3 ?
    C33 C32 C31 . . 116.30(18) ?
    C33 C32 H32A . . 108.2 ?
    C31 C32 H32A . . 108.2 ?
    C33 C32 H32B . . 108.2 ?
    C31 C32 H32B . . 108.2 ?
    H32A C32 H32B . . 107.4 ?
    C32 C33 C34 . . 112.19(18) ?
    C32 C33 H33A . . 109.2 ?
    C34 C33 H33A . . 109.2 ?
    C32 C33 H33B . . 109.2 ?
    C34 C33 H33B . . 109.2 ?
    H33A C33 H33B . . 107.9 ?
    C35 C34 C33 . . 113.98(18) ?
    C35 C34 H34A . . 108.8 ?
    C33 C34 H34A . . 108.8 ?
    C35 C34 H34B . . 108.8 ?
    C33 C34 H34B . . 108.8 ?
    H34A C34 H34B . . 107.7 ?
    C34 C35 C36 . . 113.37(19) ?
    C34 C35 H35A . . 108.9 ?
    C36 C35 H35A . . 108.9 ?
    C34 C35 H35B . . 108.9 ?
    C36 C35 H35B . . 108.9 ?
    H35A C35 H35B . . 107.7 ?
    C35 C36 C37 . . 114.20(19) ?
    C35 C36 H36A . . 108.7 ?
    C37 C36 H36A . . 108.7 ?
    C35 C36 H36B . . 108.7 ?
    C37 C36 H36B . . 108.7 ?
    H36A C36 H36B . . 107.6 ?
    C38 C37 C36 . . 113.87(19) ?
    C38 C37 H37A . . 108.8 ?
    C36 C37 H37A . . 108.8 ?
    C38 C37 H37B . . 108.8 ?
    C36 C37 H37B . . 108.8 ?
    H37A C37 H37B . . 107.7 ?
    C37 C38 C39 . . 114.07(19) ?
    C37 C38 H38A . . 108.7 ?
    C39 C38 H38A . . 108.7 ?
    C37 C38 H38B . . 108.7 ?
    C39 C38 H38B . . 108.7 ?
    H38A C38 H38B . . 107.6 ?
    C40 C39 C38 . . 113.79(19) ?
    C40 C39 H39A . . 108.8 ?
    C38 C39 H39A . . 108.8 ?
    C40 C39 H39B . . 108.8 ?
    C38 C39 H39B . . 108.8 ?
    H39A C39 H39B . . 107.7 ?
    C39 C40 C41 . . 114.09(19) ?
    C39 C40 H40A . . 108.7 ?
    C41 C40 H40A . . 108.7 ?
    C39 C40 H40B . . 108.7 ?
    C41 C40 H40B . . 108.7 ?
    H40A C40 H40B . . 107.6 ?
    C42 C41 C40 . . 112.82(19) ?
    C42 C41 H41A . . 109.0 ?
    C40 C41 H41A . . 109.0 ?
    C42 C41 H41B . . 109.0 ?
    C40 C41 H41B . . 109.0 ?
    H41A C41 H41B . . 107.8 ?
    C41 C42 C43 . . 115.1(2) ?
    C41 C42 H42A . . 108.5 ?
    C43 C42 H42A . . 108.5 ?
    C41 C42 H42B . . 108.5 ?
    C43 C42 H42B . . 108.5 ?
    H42A C42 H42B . . 107.5 ?
    C44 C43 C42 . . 112.5(2) ?
    C44 C43 H43A . . 109.1 ?
    C42 C43 H43A . . 109.1 ?
    C44 C43 H43B . . 109.1 ?
    C42 C43 H43B . . 109.1 ?
    H43A C43 H43B . . 107.8 ?
    C43 C44 H44A . . 109.5 ?
    C43 C44 H44B . . 109.5 ?
    H44A C44 H44B . . 109.5 ?
    C43 C44 H44C . . 109.5 ?
    H44A C44 H44C . . 109.5 ?
    H44B C44 H44C . . 109.5 ?
    S4 Zn1 S3 . 2_756 68.266(19) ?
    S2 Zn1 S3 . 2_756 89.532(19) ?
    S3 Zn1 S3 . 2_756 90.553(19) ?
    S1 Zn1 S3 . 2_756 154.920(19) ?
    C23 S4 Zn1 2_756 . 95.32(7) ?
loop_
    _geom_torsion_atom_site_label_1
    _geom_torsion_atom_site_label_2
    _geom_torsion_atom_site_label_3
    _geom_torsion_atom_site_label_4
    _geom_torsion_site_symmetry_1
    _geom_torsion_site_symmetry_2
    _geom_torsion_site_symmetry_3
    _geom_torsion_site_symmetry_4
    _geom_torsion
    _geom_torsion_publ_flag
    S4 Zn1 S1 C1 . . . . 133.25(7) ?
    S2 Zn1 S1 C1 . . . . -1.16(6) ?
    S3 Zn1 S1 C1 . . . . -111.56(7) ?
    S4 Zn1 S2 C1 . . . . -101.28(7) ?
    S3 Zn1 S2 C1 . . . . 111.24(7) ?
    S1 Zn1 S2 C1 . . . . 1.15(6) ?
    S4 Zn1 S3 C23 . . . . -144.88(7) ?
    S2 Zn1 S3 C23 . . . . 12.59(7) ?
    S1 Zn1 S3 C23 . . . . 96.99(7) ?
    S2 Zn1 S4 C23 . . . 2_756 -71.68(7) ?
    S3 Zn1 S4 C23 . . . 2_756 77.98(7) ?
    S1 Zn1 S4 C23 . . . 2_756 -160.44(6) ?
    C9 N1 C1 S1 . . . . 171.79(14) ?
    C2 N1 C1 S1 . . . . 0.3(3) ?
    C9 N1 C1 S2 . . . . -7.7(3) ?
    C2 N1 C1 S2 . . . . -179.22(14) ?
    Zn1 S1 C1 N1 . . . . -177.87(16) ?
    Zn1 S1 C1 S2 . . . . 1.69(9) ?
    Zn1 S2 C1 N1 . . . . 177.81(16) ?
    Zn1 S2 C1 S1 . . . . -1.76(10) ?
    C1 N1 C2 C3 . . . . -98.4(2) ?
    C9 N1 C2 C3 . . . . 89.6(2) ?
    N1 C2 C3 C8 . . . . 64.1(3) ?
    N1 C2 C3 C4 . . . . -116.5(2) ?
    C8 C3 C4 C5 . . . . -0.6(3) ?
    C2 C3 C4 C5 . . . . 179.9(2) ?
    C3 C4 C5 C6 . . . . 0.8(4) ?
    C4 C5 C6 C7 . . . . -0.8(4) ?
    C5 C6 C7 C8 . . . . 0.6(4) ?
    C6 C7 C8 C3 . . . . -0.4(4) ?
    C4 C3 C8 C7 . . . . 0.4(3) ?
    C2 C3 C8 C7 . . . . 179.9(2) ?
    C1 N1 C9 C10 . . . . 121.0(2) ?
    C2 N1 C9 C10 . . . . -67.1(2) ?
    N1 C9 C10 C11 . . . . -56.0(3) ?
    C9 C10 C11 C12 . . . . -177.38(19) ?
    C10 C11 C12 C13 . . . . -174.42(19) ?
    C11 C12 C13 C14 . . . . -177.7(2) ?
    C12 C13 C14 C15 . . . . -179.3(2) ?
    C13 C14 C15 C16 . . . . 179.7(2) ?
    C14 C15 C16 C17 . . . . -178.5(2) ?
    C15 C16 C17 C18 . . . . -178.2(2) ?
    C16 C17 C18 C19 . . . . -178.9(2) ?
    C17 C18 C19 C20 . . . . -179.0(2) ?
    C18 C19 C20 C21 . . . . -179.9(2) ?
    C19 C20 C21 C22 . . . . 178.7(2) ?
    C24 N2 C23 S4 . . . 2_756 -176.67(14) ?
    C31 N2 C23 S4 . . . 2_756 -7.6(2) ?
    C24 N2 C23 S3 . . . . 3.5(3) ?
    C31 N2 C23 S3 . . . . 172.55(14) ?
    Zn1 S3 C23 N2 . . . . -82.29(16) ?
    Zn1 S3 C23 S4 . . . 2_756 97.90(10) ?
    C23 N2 C24 C25 . . . . -112.7(2) ?
    C31 N2 C24 C25 . . . . 77.9(2) ?
    N2 C24 C25 C30 . . . . 64.7(3) ?
    N2 C24 C25 C26 . . . . -116.0(2) ?
    C30 C25 C26 C27 . . . . -0.9(3) ?
    C24 C25 C26 C27 . . . . 179.8(2) ?
    C25 C26 C27 C28 . . . . 0.4(4) ?
    C26 C27 C28 C29 . . . . 0.4(4) ?
    C27 C28 C29 C30 . . . . -0.7(4) ?
    C28 C29 C30 C25 . . . . 0.2(4) ?
    C26 C25 C30 C29 . . . . 0.6(3) ?
    C24 C25 C30 C29 . . . . 179.9(2) ?
    C23 N2 C31 C32 . . . . 80.0(2) ?
    C24 N2 C31 C32 . . . . -110.3(2) ?
    N2 C31 C32 C33 . . . . 83.7(2) ?
    C31 C32 C33 C34 . . . . 170.34(18) ?
    C32 C33 C34 C35 . . . . -177.04(18) ?
    C33 C34 C35 C36 . . . . 176.50(19) ?
    C34 C35 C36 C37 . . . . -177.71(19) ?
    C35 C36 C37 C38 . . . . 178.65(19) ?
    C36 C37 C38 C39 . . . . 179.98(19) ?
    C37 C38 C39 C40 . . . . -179.42(19) ?
    C38 C39 C40 C41 . . . . 179.92(18) ?
    C39 C40 C41 C42 . . . . -178.47(19) ?
    C40 C41 C42 C43 . . . . 179.18(19) ?
    C41 C42 C43 C44 . . . . 70.9(3) ?
data_global
_journal_date_recd_electronic     2009-03-04
_journal_date_accepted     2009-03-26
_journal_name_full     'Acta Crystallographica, Section E'
_journal_year     2009
_journal_volume     65
_journal_issue      4
_journal_page_first     m471
_journal_page_last     m471
_journal_paper_category     QM
_journal_coeditor_code     SI2160
_publ_contact_author_name     'Qi Zhang'
_publ_contact_author_address
; ?
;
_publ_contact_author_email     'hnfinechem@163.com'
_publ_contact_author_fax     ?
_publ_contact_author_phone     ?
_publ_section_title
;\
Bis(\m-<i>N</i>-benzyl-<i>N</i>-tetradecyldithiocarbamato-\k^2^<i>S</i>:\
<i>S</i>')bis[(<i>N</i>-benzyl-<i>N</i>-tetradecyldithiocarbamato-\
\k^2^<i>S</i>,<i>S</i>')zinc(II)]
;
loop_
    _publ_author_name
    _publ_author_footnote
    _publ_author_address
    'Jia, Chun-Man' .
;
Hainan Provincial Key Laboratory of Fine Chemicals, Hainan University,
Renmin Avenue 58, Haikou 570228, People's Republic of China
;
    'Yuan, Wen-Bing' .
;
Hainan Provincial Key Laboratory of Fine Chemicals, Hainan University,
Renmin Avenue 58, Haikou 570228, People's Republic of China
;
    'Lin, Qiang' .
;
Hainan Provincial Key Laboratory of Fine Chemicals, Hainan University,
Renmin Avenue 58, Haikou 570228, People's Republic of China
;
    'Zhang, Qi' .
;
Hainan Provincial Key Laboratory of Fine Chemicals, Hainan University,
Renmin Avenue 58, Haikou 570228, People's Republic of China
;
    'Pei, Jie' .
;
Hainan Provincial Key Laboratory of Fine Chemicals, Hainan University,
Renmin Avenue 58, Haikou 570228, People's Republic of China
;
