# Supplementary material for: Bis(μ-N-benzyl-N-tetra­decyl­dithio­carbamato-κ2 S:S′)bis­[(N-benzyl-N-tetra­decyl­dithio­carbamato-κ2 S,S′)zinc(II)]
Source: Acta Crystallogr Sect E Struct Rep Online. 2009 Mar 31;65(Pt 4):m471. doi: 10.1107/S1600536809011155 (PMC2969063; doi:10.1107/S1600536809011155)
Supplement: Supplementary file 2 [file e-65-0m471-Isup2.hkl]

# 
# h,k,l, Fc-squared, Fo-squared, sigma(Fo-squared) and status flag 
# 
data_I
_shelx_title ' y2448 in P-1' 
_shelx_refln_list_code          4 
_shelx_F_calc_maximum      273.72 
_exptl_crystal_F_000       888.00 
_reflns_d_resolution_high  0.8331 
 
loop_ 
 _symmetry_equiv_pos_as_xyz 
 'x, y, z' 
 '-x, -y, -z' 
 
_cell_length_a    11.0071 
_cell_length_b    11.6400 
_cell_length_c    18.8179 
_cell_angle_alpha  85.645 
_cell_angle_beta   76.913 
_cell_angle_gamma  73.263 
 
_shelx_F_squared_multiplier     1.000 
 
loop_ 
 _refln_index_h 
 _refln_index_k 
 _refln_index_l 
 _refln_F_squared_calc 
 _refln_F_squared_meas 
 _refln_F_squared_sigma 
 _refln_observed_status 
   2   0   0     4068.36     4117.36     15.44 o 
   3   0   0      340.73      342.37      8.01 o 
   4   0   0    22915.03    25199.71     37.11 o 
   5   0   0      760.85      739.22     13.13 o 
   6   0   0     1968.91     2049.76     29.12 o 
   7   0   0     1119.26     1035.73     22.11 o 
   8   0   0      274.89      192.95     12.42 o 
  10   0   0      291.27      290.53     14.18 o 
 -10   1   0      219.56      147.46     31.85 o 
  -9   1   0     1462.26     1353.69     33.50 o 
  -8   1   0     2794.53     2873.81     72.78 o 
  -7   1   0      115.16       88.54     12.23 o 
  -6   1   0       26.89       42.87      4.38 o 
  -5   1   0      120.34      117.75      8.04 o 
  -4   1   0      132.57      148.37      6.24 o 
  -3   1   0      126.42      136.76      4.71 o 
  -2   1   0      226.20      226.93      9.28 o 
  -1   1   0        0.55        3.19      4.08 o 
   2   1   0     8348.08     8717.54     29.60 o 
   3   1   0       40.28       54.02      5.05 o 
   4   1   0      365.27      340.93      7.46 o 
   5   1   0       77.25       86.33      8.25 o 
   6   1   0     1894.07     1785.58     25.25 o 
   7   1   0      432.02      430.60     19.85 o 
   8   1   0       87.98       78.07     10.00 o 
   9   1   0      118.11      128.86     16.15 o 
  10   1   0      399.78      403.98     20.92 o 
  11   1   0       11.54       11.06      5.78 o 
 -10   2   0       54.85       43.32     12.63 o 
  -9   2   0      820.75      852.07     45.55 o 
  -8   2   0     3543.83     3533.91     78.55 o 
  -7   2   0       11.23        8.62      3.90 o 
  -6   2   0       60.07       54.64      7.49 o 
  -5   2   0      974.92      971.14     14.54 o 
  -4   2   0       34.19       38.64      6.06 o 
  -3   2   0     3396.32     3307.64     72.24 o 
  -2   2   0      807.70      748.61     18.47 o 
  -1   2   0     1589.31     1586.79     21.05 o 
   0   2   0     5037.06     5165.67     39.74 o 
   1   2   0     8287.35     8525.98     30.30 o 
   2   2   0      157.27      102.60      7.28 o 
   3   2   0       59.46       48.39      4.61 o 
   4   2   0     3061.55     3078.44     41.26 o 
   5   2   0     2002.58     2016.05     23.30 o 
   6   2   0     2225.49     2277.98     45.90 o 
   7   2   0      743.27      729.80     18.06 o 
   8   2   0       25.62       20.14      7.04 o 
   9   2   0      136.92      121.12     15.68 o 
  10   2   0      404.09      418.07     29.00 o 
  11   2   0       16.19       23.85     10.56 o 
  12   2   0       49.05       39.36     16.75 o 
 -10   3   0       16.92        9.90      8.50 o 
  -9   3   0       73.28       82.43     18.90 o 
  -8   3   0     1093.74     1189.31     78.31 o 
  -7   3   0       35.65       38.95      7.67 o 
  -6   3   0      810.46      727.55     37.79 o 
  -5   3   0       20.13       41.51      9.24 o 
  -4   3   0      934.38      939.70     40.19 o 
  -3   3   0        2.68       16.12      6.55 o 
  -2   3   0     4102.34     4111.30     22.40 o 
  -1   3   0       12.43       17.06      2.58 o 
   0   3   0      512.01      487.26     11.52 o 
   1   3   0      376.75      343.72     10.70 o 
   2   3   0     1473.10     1618.82     22.16 o 
   3   3   0     5449.73     5640.07     40.95 o 
   4   3   0       43.69       29.88      4.12 o 
   5   3   0     4068.44     4039.49     53.14 o 
   6   3   0       42.05       56.75      6.81 o 
   7   3   0     1813.30     1732.84     30.53 o 
   8   3   0      436.77      409.63     22.53 o 
   9   3   0      782.41      730.17     30.45 o 
  10   3   0        3.90        8.69      9.04 o 
  11   3   0      201.19      182.36     43.32 o 
  12   3   0      222.54      211.16     48.77 o 
 -10   4   0       98.37       80.29     32.35 o 
  -9   4   0       11.72       12.79     10.73 o 
  -8   4   0       61.98       60.15     16.50 o 
  -7   4   0       18.48       15.51     12.05 o 
  -6   4   0     2344.60     2407.10     63.87 o 
  -5   4   0      556.76      544.36     35.98 o 
  -4   4   0     1498.00     1427.37     62.47 o 
  -3   4   0      178.21      175.68     30.78 o 
  -2   4   0     2904.84     2937.48     39.52 o 
  -1   4   0      599.00      641.41     10.16 o 
   0   4   0       93.92       97.12      9.50 o 
   1   4   0      201.57      205.80      7.39 o 
   2   4   0      767.87      786.59     14.07 o 
   3   4   0     1978.66     1881.84     35.03 o 
   4   4   0     3868.81     3993.28     25.10 o 
   5   4   0     9956.83    10776.64     65.09 o 
   6   4   0      237.82      191.90      9.85 o 
   7   4   0      718.70      679.41     17.55 o 
   8   4   0       92.38       87.91     13.30 o 
   9   4   0       63.74       61.46      9.03 o 
  10   4   0       91.50      104.14     23.52 o 
  11   4   0     1354.60     1398.08     42.00 o 
  12   4   0        1.98        1.98      7.92 o 
 -10   5   0      294.79      217.18     48.68 o 
  -9   5   0        8.99        0.00     11.63 o 
  -8   5   0       33.28       29.21     11.63 o 
  -7   5   0      484.05      489.82     53.55 o 
  -6   5   0     3525.83     3603.09    120.64 o 
  -5   5   0     3120.27     3181.85     78.14 o 
  -4   5   0     1296.97     1325.63     58.92 o 
  -3   5   0     2613.08     2598.45     74.43 o 
  -2   5   0     2369.63     2322.73     35.75 o 
  -1   5   0     1973.09     2033.87     29.04 o 
   0   5   0     1487.38     1366.19     24.10 o 
   1   5   0     5938.91     6448.74     44.22 o 
   2   5   0      397.06      401.89     16.28 o 
   3   5   0     1344.07     1471.92     35.78 o 
   4   5   0     3671.01     3720.25     28.70 o 
   5   5   0     2785.94     2577.77     42.06 o 
   6   5   0      884.07      826.97     21.26 o 
   7   5   0      362.63      321.23      9.98 o 
   8   5   0      122.32      126.82     18.58 o 
   9   5   0      620.94      621.55     41.71 o 
  10   5   0       89.77      128.81     30.70 o 
  11   5   0      295.59      288.40     55.95 o 
  12   5   0       95.79       95.22     23.68 o 
  -9   6   0       85.02       49.10     22.86 o 
  -8   6   0       75.60       51.82     13.70 o 
  -7   6   0      425.27      418.77     47.45 o 
  -6   6   0      845.28      826.65     35.23 o 
  -5   6   0     1999.94     2134.79    102.40 o 
  -4   6   0     1325.08     1403.11    111.40 o 
  -3   6   0     4449.19     4589.49     73.85 o 
  -2   6   0     1909.58     2020.66     36.83 o 
  -1   6   0     5184.88     5071.23     41.77 o 
   0   6   0       44.36       44.06      5.03 o 
   1   6   0      922.65      848.53     13.80 o 
   2   6   0     1863.30     1884.35    103.52 o 
   3   6   0     1134.44     1161.01     34.19 o 
   4   6   0      603.76      643.96     17.36 o 
   5   6   0     8627.82     9338.75     79.17 o 
   6   6   0      177.12      131.56     16.02 o 
   7   6   0     2159.92     2174.62     39.27 o 
   8   6   0      132.86      123.97     13.74 o 
   9   6   0      256.49      298.49     24.93 o 
  10   6   0      237.21      274.53     42.74 o 
  11   6   0      647.45      685.14     33.17 o 
  12   6   0      508.98      470.02     61.89 o 
  -8   7   0      108.07       81.94     22.28 o 
  -7   7   0        6.33        0.00     14.19 o 
  -6   7   0      170.66      186.82     32.51 o 
  -4   7   0      415.87      458.46     42.50 o 
  -3   7   0      158.35      140.38     18.98 o 
  -2   7   0      134.31      112.07     11.94 o 
  -1   7   0     3948.25     4073.53     39.13 o 
   0   7   0       12.62       16.36      3.36 o 
   1   7   0     1504.62     1482.98     35.54 o 
   2   7   0      919.13      940.16     28.06 o 
   3   7   0     1937.05     1872.86     44.45 o 
   4   7   0       68.89       67.91     12.03 o 
   5   7   0     2084.77     2064.42     68.82 o 
   6   7   0       40.99       37.31      7.13 o 
   7   7   0      316.44      309.84     14.81 o 
   8   7   0     1335.15     1286.84     47.20 o 
   9   7   0     1121.38     1066.93     65.89 o 
  10   7   0       18.37       15.51     12.71 o 
  11   7   0        1.72        9.98      9.49 o 
  12   7   0      266.51      236.99     67.50 o 
  -8   8   0      176.20      120.14     33.01 o 
  -7   8   0        9.79        8.91     14.69 o 
  -6   8   0       54.40       64.69     13.29 o 
  -5   8   0        0.06        9.90      7.76 o 
  -4   8   0       87.38      112.47     27.31 o 
  -3   8   0      169.19      154.51     15.47 o 
  -2   8   0        0.61        2.58      2.64 o 
  -1   8   0     2848.55     2829.07     46.54 o 
   0   8   0     1428.93     1378.04     42.33 o 
   1   8   0        2.05       10.99      7.10 o 
   2   8   0       16.16       20.22      6.22 o 
   3   8   0      114.90      109.17     20.51 o 
   4   8   0       66.16       66.60     12.55 o 
   5   8   0     1156.82     1173.19     37.87 o 
   6   8   0       58.82       65.26      9.08 o 
   7   8   0      231.88      216.18     26.42 o 
   8   8   0      309.70      334.05     29.91 o 
   9   8   0     1362.35     1402.38     39.61 o 
  10   8   0      127.74      121.46     29.05 o 
  11   8   0      120.07      135.57     34.99 o 
  12   8   0       69.89       41.75     16.26 o 
  -7   9   0        6.01       23.10     15.35 o 
  -6   9   0       44.98       48.85     15.84 o 
  -5   9   0      165.62      168.91     39.69 o 
  -4   9   0      142.67      183.68     30.61 o 
  -3   9   0      208.44      250.03     33.09 o 
  -2   9   0      761.40      753.45     85.45 o 
  -1   9   0     2587.66     2625.34     60.40 o 
   0   9   0     2072.10     2042.90     54.22 o 
   1   9   0      840.76      788.94     32.47 o 
   2   9   0      473.93      472.79     29.66 o 
   3   9   0       67.69       75.55      9.18 o 
   4   9   0     1600.61     1655.50     51.49 o 
   5   9   0     2872.77     2891.12    156.62 o 
   6   9   0     1236.60     1308.16     27.77 o 
   7   9   0      449.34      450.00     31.73 o 
   8   9   0       70.70       73.29     12.30 o 
   9   9   0      921.35      823.34     37.01 o 
  10   9   0      455.36      482.39     53.72 o 
  11   9   0        5.00        5.45      8.50 o 
  -6  10   0        9.12       21.04     15.27 o 
  -5  10   0       91.15      108.26     25.33 o 
  -4  10   0      107.32      117.09     21.21 o 
  -3  10   0      422.66      492.87     61.14 o 
  -2  10   0      373.48      362.33     72.94 o 
  -1  10   0      847.74      841.02     34.99 o 
   0  10   0      995.01     1052.75     21.78 o 
   1  10   0      505.72      530.45     48.65 o 
   2  10   0        2.63       12.70      7.67 o 
   3  10   0       55.50       59.23     14.61 o 
   4  10   0        2.11       10.30      6.79 o 
   5  10   0      405.78      465.37     28.04 o 
   6  10   0      661.10      671.78     23.40 o 
   7  10   0        5.86       10.48      4.06 o 
   8  10   0       46.59       44.20      9.78 o 
   9  10   0       68.59       56.54      9.39 o 
  10  10   0      207.04      237.98     48.85 o 
  -4  11   0        1.73        9.24      8.09 o 
  -3  11   0     1075.95     1162.83    119.40 o 
  -2  11   0      217.07      240.78     43.24 o 
  -1  11   0      123.70      115.96     27.89 o 
   0  11   0      640.32      620.44     63.08 o 
   1  11   0      363.75      352.89     42.90 o 
   2  11   0        0.77       14.63      9.98 o 
   3  11   0      271.83      250.30     28.18 o 
   4  11   0      443.23      464.63     22.13 o 
   5  11   0        0.37       37.16     16.05 o 
   6  11   0     1254.08     1240.52     38.23 o 
   7  11   0       30.47       34.91     10.27 o 
   8  11   0      117.90      118.34     17.89 o 
   9  11   0       20.39       24.42      8.21 o 
  10  11   0      789.78      760.06     36.22 o 
  -3  12   0      133.66      135.99     38.12 o 
  -2  12   0      638.60      709.73     74.84 o 
  -1  12   0        1.03       11.22     10.15 o 
   0  12   0      151.10      141.33     18.95 o 
   1  12   0      152.41      116.39     22.65 o 
   2  12   0       56.76       33.09     15.27 o 
   3  12   0     1088.50     1161.12     27.97 o 
   4  12   0     1010.66      942.83     45.12 o 
   5  12   0       25.79       51.50     10.40 o 
   6  12   0      435.13      384.09     36.48 o 
   7  12   0      311.48      264.54     41.31 o 
   8  12   0      489.91      513.17     29.21 o 
   9  12   0       18.12       14.03      9.08 o 
  -1  13   0       97.30      121.63     29.21 o 
   0  13   0        4.35       21.62      9.90 o 
   1  13   0       20.77       19.56     30.08 o 
   2  13   0      177.14      137.86     22.99 o 
   3  13   0     1157.48     1259.55     95.84 o 
   4  13   0      848.74      878.24     36.28 o 
   5  13   0      186.62      140.62     25.43 o 
   6  13   0       71.98       99.22     21.33 o 
   7  13   0       48.57       37.34     10.02 o 
  -7 -13   1        7.13       16.72      5.11 o 
  -6 -13   1      117.06       92.87     18.34 o 
  -5 -13   1       85.62       74.25     11.75 o 
  -4 -13   1     1143.54     1133.46     88.62 o 
  -3 -13   1     1254.10     1185.58     53.76 o 
  -2 -13   1     1428.00     1419.10     31.21 o 
  -1 -13   1       43.48       44.23     10.75 o 
   0 -13   1        0.48       18.32     12.79 o 
   1 -13   1        0.51       22.69     14.77 o 
  -9 -12   1        1.09        8.91     10.31 o 
  -8 -12   1       29.36       25.29      6.31 o 
  -7 -12   1       43.31       26.50      8.20 o 
  -6 -12   1        1.94        8.92      7.63 o 
  -5 -12   1       38.22       35.53      9.83 o 
  -4 -12   1      260.21      249.90     31.30 o 
  -3 -12   1     1201.12     1190.74     27.63 o 
  -2 -12   1      281.22      227.16     32.57 o 
  -1 -12   1      178.19      188.91     29.70 o 
   0 -12   1        8.07       13.22      5.55 o 
   1 -12   1      133.26      154.14     40.76 o 
   2 -12   1      276.38      247.80     66.01 o 
   3 -12   1      594.53      542.71    116.27 o 
 -10 -11   1      649.13      636.95    124.35 o 
  -9 -11   1        1.59        4.62     15.93 o 
  -8 -11   1       29.62       28.36      9.45 o 
  -7 -11   1      162.57      172.70     27.44 o 
  -6 -11   1      867.77      857.11     36.99 o 
  -5 -11   1        4.84        3.83      7.05 o 
  -4 -11   1      244.94      250.88     31.64 o 
  -3 -11   1       62.72       68.54     20.09 o 
  -2 -11   1       22.79       16.22     13.41 o 
  -1 -11   1      820.13      825.52     28.14 o 
   0 -11   1      276.58      238.49     32.23 o 
   1 -11   1       78.78       90.54     20.79 o 
   2 -11   1       83.17       62.71     17.41 o 
   3 -11   1     1045.37     1099.54     72.12 o 
   4 -11   1        5.87       13.12     11.30 o 
 -10 -10   1      367.39      372.32     68.08 o 
  -9 -10   1      290.04      283.69     53.72 o 
  -8 -10   1        5.21       13.83      6.73 o 
  -7 -10   1      269.97      266.53     30.41 o 
  -6 -10   1     1146.98     1181.30     24.20 o 
  -5 -10   1      571.45      584.03     23.70 o 
  -4 -10   1       53.59       73.60     18.98 o 
  -3 -10   1       14.33       10.42      6.94 o 
  -2 -10   1       21.74       14.93      7.76 o 
  -1 -10   1     1645.96     1622.06     56.44 o 
   0 -10   1      325.78      347.18     31.21 o 
   1 -10   1      598.55      523.11     42.00 o 
   2 -10   1      156.62      119.22     24.46 o 
   3 -10   1      834.80      895.88     69.56 o 
   4 -10   1       50.16       61.47     11.47 o 
   5 -10   1       51.21       68.24     18.40 o 
   6 -10   1       68.73       56.19     21.54 o 
 -11  -9   1       33.70       32.10     13.86 o 
 -10  -9   1      370.58      383.29     79.71 o 
  -9  -9   1      859.56      866.07     43.28 o 
  -8  -9   1       82.38       90.83     15.48 o 
  -7  -9   1      367.21      367.12     14.95 o 
  -6  -9   1     1092.04     1122.24     24.60 o 
  -5  -9   1     3856.07     4047.86     94.70 o 
  -4  -9   1      705.50      704.11     36.31 o 
  -3  -9   1        3.43        9.47      7.69 o 
  -2  -9   1      591.53      607.06     22.48 o 
  -1  -9   1     1046.72     1048.12     49.63 o 
   0  -9   1     1370.93     1332.81     45.88 o 
   1  -9   1      714.78      653.59     35.56 o 
   2  -9   1      345.77      307.58     25.54 o 
   3  -9   1      352.13      357.63     63.70 o 
   4  -9   1      555.27      673.01     63.87 o 
   5  -9   1      435.81      420.59     80.54 o 
   6  -9   1       18.72       36.39     14.61 o 
   7  -9   1       10.34        3.22     12.13 o 
 -12  -8   1       17.22       16.01     13.62 o 
 -11  -8   1        8.73       14.85     11.80 o 
 -10  -8   1       68.43       89.70     20.96 o 
  -9  -8   1     1628.00     1485.95     35.35 o 
  -8  -8   1       52.00       39.33      9.53 o 
  -7  -8   1        4.40        4.81      5.90 o 
  -6  -8   1       40.41       63.83      9.22 o 
  -5  -8   1     1451.30     1513.98     56.44 o 
  -4  -8   1       34.15       57.82      9.00 o 
  -3  -8   1      508.73      466.49     24.30 o 
  -2  -8   1        4.67        3.55      7.39 o 
  -1  -8   1      325.79      340.79     27.27 o 
   0  -8   1     1095.23      976.53     38.78 o 
   1  -8   1     1528.61     1498.80     41.38 o 
   2  -8   1       26.49       23.48      4.40 o 
   3  -8   1      446.43      417.68     27.29 o 
   4  -8   1       18.95       60.90     18.90 o 
   5  -8   1      133.48      134.83     29.21 o 
   6  -8   1        1.84       13.53     10.97 o 
   7  -8   1        9.31       28.72     20.30 o 
   8  -8   1      102.56       91.84     17.91 o 
 -12  -7   1      264.40      262.24     82.43 o 
 -11  -7   1        2.79        0.00     12.46 o 
 -10  -7   1       15.43       21.78     11.96 o 
  -9  -7   1     1914.32     1832.24    108.18 o 
  -8  -7   1      232.64      210.75     16.21 o 
  -7  -7   1       58.64       66.12      7.17 o 
  -6  -7   1      202.28      198.91     18.68 o 
  -5  -7   1     6065.75     6339.65    157.28 o 
  -4  -7   1      243.42      224.38     21.45 o 
  -3  -7   1     4600.89     4839.40     64.81 o 
  -2  -7   1      316.85      323.30     27.61 o 
  -1  -7   1        4.83        9.21      6.93 o 
   0  -7   1     1762.01     1783.43     31.75 o 
   1  -7   1     2382.12     2378.60     38.73 o 
   2  -7   1      454.86      438.72     23.81 o 
   3  -7   1     4504.83     4765.09    114.85 o 
   4  -7   1     4543.21     4733.32    150.10 o 
   5  -7   1      102.50      112.47     20.88 o 
   6  -7   1      716.31      763.69     58.09 o 
   7  -7   1     1525.59     1603.22    109.58 o 
   8  -7   1      106.43      132.19     27.81 o 
 -12  -6   1      248.84      219.25     41.51 o 
 -11  -6   1        5.65       22.77     12.87 o 
 -10  -6   1      314.21      335.43     73.44 o 
  -9  -6   1      203.43      194.46     20.22 o 
  -8  -6   1      436.37      433.12     15.71 o 
  -7  -6   1        3.57        7.33      9.32 o 
  -6  -6   1     1136.84     1085.07     30.16 o 
  -5  -6   1      697.98      678.27     19.52 o 
  -4  -6   1     3677.60     3709.12     33.73 o 
  -3  -6   1     4036.09     3995.93     37.06 o 
  -2  -6   1     1744.24     1711.90     48.71 o 
  -1  -6   1       28.86       18.79      3.65 o 
   0  -6   1     4568.78     4723.30     83.14 o 
   1  -6   1        5.83       13.92      6.34 o 
   2  -6   1      311.25      319.46     15.06 o 
   3  -6   1     3008.04     2907.16     39.14 o 
   4  -6   1     1348.71     1372.50     73.69 o 
   5  -6   1      701.82      722.43     58.67 o 
   6  -6   1      500.42      495.10     52.40 o 
   7  -6   1       74.61       70.47     18.65 o 
   8  -6   1       95.89       85.32     19.89 o 
   9  -6   1       52.97       44.97     16.26 o 
 -12  -5   1      199.52      193.17     52.56 o 
 -11  -5   1     1036.49     1165.71     40.52 o 
 -10  -5   1       80.45       53.22     13.37 o 
  -9  -5   1      484.70      462.15     31.65 o 
  -8  -5   1      411.02      397.08     19.27 o 
  -7  -5   1       12.59        7.23      3.61 o 
  -6  -5   1     1164.02     1157.54     21.86 o 
  -5  -5   1     1310.24     1146.58     20.65 o 
  -4  -5   1     6535.79     7120.29     93.86 o 
  -3  -5   1        0.92        9.79      5.65 o 
  -2  -5   1      432.86      385.88     12.44 o 
  -1  -5   1     2680.62     2721.16     62.43 o 
   0  -5   1     1935.93     1851.41     35.85 o 
   1  -5   1     1114.10     1072.43     31.05 o 
   2  -5   1      212.10      200.08     16.65 o 
   3  -5   1     4922.03     4968.81     36.90 o 
   4  -5   1     1514.17     1553.63     67.42 o 
   5  -5   1     1745.47     1729.63     75.34 o 
   6  -5   1     1442.46     1564.85     79.71 o 
   7  -5   1      294.01      300.20     40.43 o 
   8  -5   1       72.28      107.27     24.92 o 
   9  -5   1       38.44       37.63     13.20 o 
  10  -5   1      338.96      243.59     64.94 o 
 -12  -4   1        1.08        3.14      7.43 o 
 -11  -4   1     2015.05     1951.93     68.74 o 
 -10  -4   1       41.54       58.26     11.06 o 
  -9  -4   1      118.25      104.19     22.98 o 
  -8  -4   1       91.62       64.63     13.66 o 
  -7  -4   1      101.42       79.01      9.25 o 
  -6  -4   1      240.73      176.83      9.81 o 
  -5  -4   1     5863.36     6065.99     40.73 o 
  -4  -4   1     3384.19     3558.78     53.56 o 
  -3  -4   1        0.49        5.14      3.35 o 
  -2  -4   1       70.76       77.47      8.24 o 
  -1  -4   1      256.24      226.55      7.46 o 
   0  -4   1      225.92      210.03     10.25 o 
   1  -4   1      166.46      215.41     10.26 o 
   2  -4   1     3254.17     3319.04     59.33 o 
   3  -4   1      702.87      643.09     16.21 o 
   4  -4   1     1658.81     1577.31     50.01 o 
   5  -4   1      180.83      182.69     31.85 o 
   6  -4   1     1100.93     1141.29     56.61 o 
   7  -4   1        2.17        8.50      7.76 o 
   8  -4   1      148.12      167.18     19.06 o 
   9  -4   1        4.66       17.00     12.79 o 
  10  -4   1       51.42       52.98     13.29 o 
 -12  -3   1       67.72       52.32     19.39 o 
 -11  -3   1      508.26      526.87     25.58 o 
 -10  -3   1      166.06      204.72     40.43 o 
  -9  -3   1      671.35      600.76     11.35 o 
  -8  -3   1      134.49      100.05     11.34 o 
  -7  -3   1     2513.30     2469.55     33.17 o 
  -6  -3   1        6.80        7.03      2.28 o 
  -5  -3   1     5411.42     5597.45     46.58 o 
  -4  -3   1       92.90       74.69      6.57 o 
  -3  -3   1      731.90      718.78     11.65 o 
  -2  -3   1       13.10        9.74      3.20 o 
  -1  -3   1      331.37      328.26      9.08 o 
   0  -3   1      170.83      163.02     10.37 o 
   1  -3   1        2.07        3.71      2.10 o 
   2  -3   1     8005.93     8628.20     79.96 o 
   3  -3   1       17.46        9.22      2.31 o 
   4  -3   1     2747.10     2946.67     87.22 o 
   5  -3   1      376.74      403.01     35.15 o 
   6  -3   1        1.46       19.56     11.88 o 
   7  -3   1        2.17        5.94      9.49 o 
   8  -3   1     1667.60     1640.52     47.20 o 
   9  -3   1      161.16      138.71     34.41 o 
  10  -3   1       64.81       65.35      9.98 o 
  11  -3   1       88.34       82.76     24.92 o 
 -12  -2   1       28.84       44.48     13.20 o 
 -11  -2   1       69.12       62.63     14.52 o 
 -10  -2   1      385.21      413.82     18.65 o 
  -9  -2   1        8.43        6.86      3.55 o 
  -8  -2   1       46.89       43.93      9.52 o 
  -7  -2   1     1101.86     1131.77     26.74 o 
  -6  -2   1     3639.80     3682.26     28.90 o 
  -5  -2   1      960.42      907.78     17.83 o 
  -4  -2   1     1919.55     1844.12     26.03 o 
  -3  -2   1      220.35      226.56      7.97 o 
  -2  -2   1     4794.83     4720.31     18.94 o 
  -1  -2   1     5553.24     5864.48     24.35 o 
   0  -2   1     4349.04     4471.06     33.92 o 
   1  -2   1     1305.24     1417.69     28.20 o 
   2  -2   1     7463.94     7652.88     53.23 o 
   3  -2   1     5285.50     5345.44     64.24 o 
   4  -2   1       38.44       37.94      3.28 o 
   5  -2   1      602.08      694.81     16.88 o 
   6  -2   1       16.98       15.67      2.75 o 
   7  -2   1      150.57      149.13     22.40 o 
   8  -2   1     4549.23     4753.66    121.30 o 
   9  -2   1      673.68      712.20     44.72 o 
  10  -2   1       46.07       51.08     15.76 o 
  11  -2   1      154.89      100.51     27.15 o 
 -11  -1   1      169.74      115.69     29.21 o 
 -10  -1   1     1011.03      992.76     31.85 o 
  -9  -1   1       17.15        8.42      4.70 o 
  -8  -1   1       94.99       84.10     10.26 o 
  -7  -1   1      270.42      254.87      9.41 o 
  -6  -1   1     2828.88     2554.31     35.27 o 
  -5  -1   1      270.33      287.86     10.05 o 
  -4  -1   1      481.16      458.41      7.73 o 
  -3  -1   1     2654.11     2885.39     36.92 o 
   1  -1   1      800.74      769.57     10.02 o 
   2  -1   1    18299.59    19546.19    128.30 o 
   3  -1   1      539.84      505.71     10.24 o 
   4  -1   1      196.33      184.56      7.28 o 
   5  -1   1        8.74        8.78      2.31 o 
   6  -1   1      393.60      418.85      9.50 o 
   7  -1   1       59.76       66.86     17.20 o 
   8  -1   1     4528.76     4415.67     68.73 o 
   9  -1   1     1419.88     1470.84     31.17 o 
  10  -1   1      129.02       89.37     20.38 o 
  11  -1   1       62.11       49.43     11.88 o 
 -10   0   1       22.44       30.61      9.24 o 
  -9   0   1     2375.40     2392.24     44.93 o 
  -8   0   1      712.34      780.97     23.43 o 
  -7   0   1      595.87      562.22     13.55 o 
  -6   0   1     3896.40     3996.59     46.39 o 
  -5   0   1     2788.16     2729.24     29.81 o 
  -4   0   1     1499.89     1500.35     21.20 o 
  -3   0   1     2711.61     2821.70     32.74 o 
  -2   0   1     4900.42     4884.25     18.22 o 
   2   0   1      458.32      422.41     10.14 o 
   3   0   1      443.96      425.81      9.07 o 
   4   0   1        1.92        5.97      2.24 o 
   5   0   1      610.53      584.44     11.84 o 
   6   0   1     1175.30     1140.30     16.62 o 
   7   0   1      389.34      409.77     12.33 o 
   8   0   1      411.98      414.75     29.87 o 
   9   0   1     2807.54     2910.38     38.82 o 
  10   0   1      526.67      521.57     20.18 o 
 -10   1   1      182.96      128.31     24.76 o 
  -9   1   1      622.40      607.57     16.28 o 
  -8   1   1      573.30      553.05     13.84 o 
  -7   1   1       47.21       40.76      6.37 o 
  -6   1   1      210.53      166.82     12.20 o 
  -5   1   1      672.59      639.46     16.39 o 
  -4   1   1       27.01       36.12      3.67 o 
  -3   1   1      361.44      396.21      7.32 o 
  -2   1   1      434.58      444.53      6.85 o 
  -1   1   1      386.36      381.26      6.42 o 
   2   1   1      179.47      200.60      3.85 o 
   3   1   1       39.77       37.83      4.10 o 
   4   1   1       10.04        4.46      2.44 o 
   5   1   1        1.85        4.14      2.57 o 
   6   1   1     1478.53     1394.86     19.45 o 
   7   1   1      707.15      679.88     16.20 o 
   8   1   1        2.80        2.33      2.79 o 
   9   1   1      498.58      528.36     16.85 o 
  10   1   1        1.65       13.12      4.93 o 
  11   1   1       69.27       69.07     15.27 o 
 -10   2   1       63.83       53.97     11.47 o 
  -9   2   1      471.19      506.57     23.68 o 
  -8   2   1     1414.56     1470.94     34.24 o 
  -7   2   1      307.03      281.05     15.83 o 
  -6   2   1      549.85      533.85     14.28 o 
  -5   2   1      467.36      455.45      9.82 o 
  -4   2   1      111.62      109.05      5.23 o 
  -3   2   1     3080.57     3109.17     48.50 o 
  -2   2   1      151.33      161.77     16.45 o 
  -1   2   1      729.42      692.03      9.80 o 
   0   2   1     1756.63     1702.34     28.32 o 
   1   2   1     7870.85     8305.13     33.40 o 
   3   2   1     1541.33     1472.29     19.28 o 
   4   2   1     2126.19     2140.24     26.87 o 
   5   2   1     3082.82     3174.03     36.01 o 
   6   2   1     1824.01     1910.93     31.53 o 
   7   2   1     1548.07     1500.32     33.69 o 
   8   2   1      614.39      592.92     26.28 o 
   9   2   1      253.27      223.82     23.64 o 
  10   2   1      204.56      169.82     23.49 o 
  11   2   1      273.65      238.56     50.83 o 
  12   2   1      144.74      117.26     34.41 o 
 -10   3   1        6.13       14.44      8.33 o 
  -9   3   1       10.20        7.51      6.60 o 
  -8   3   1      497.80      471.58     63.13 o 
  -7   3   1      175.36      225.93     27.97 o 
  -6   3   1     2861.75     2906.16     76.91 o 
  -5   3   1      153.94      170.15     26.24 o 
  -4   3   1        1.15        3.62      5.10 o 
  -3   3   1      492.88      473.19     15.15 o 
  -2   3   1     2613.49     2607.50    101.54 o 
  -1   3   1     1640.55     1583.58     19.57 o 
   0   3   1      219.25      247.20      6.31 o 
   1   3   1     4129.45     3967.64     21.60 o 
   2   3   1    10411.94    11176.93     45.31 o 
   3   3   1    10826.71    11346.57     64.88 o 
   4   3   1      281.55      229.67      7.00 o 
   5   3   1     2786.09     2689.36     35.84 o 
   6   3   1      113.12      102.24      8.99 o 
   7   3   1     1033.57      958.78     19.81 o 
   8   3   1      147.27      120.44     23.33 o 
   9   3   1      193.95      187.13     36.16 o 
  10   3   1      204.78      166.31     22.85 o 
  11   3   1        5.73        2.64      7.10 o 
  12   3   1      405.00      450.62     60.07 o 
 -10   4   1      154.39      127.57     24.34 o 
  -9   4   1       85.61       88.87     22.44 o 
  -8   4   1      115.99      149.93     33.25 o 
  -7   4   1        5.27       17.99     10.07 o 
  -6   4   1     3710.21     3850.15    120.80 o 
  -5   4   1      930.49     1018.83     49.18 o 
  -4   4   1     1079.87     1087.24     40.27 o 
  -3   4   1        3.16        6.11      7.84 o 
  -2   4   1     3235.11     3230.20     59.05 o 
  -1   4   1      173.48      148.71     11.66 o 
   0   4   1       92.69      111.75     10.28 o 
   1   4   1     1308.81     1250.86     15.63 o 
   2   4   1      664.25      731.54     17.15 o 
   3   4   1     5794.07     6063.47     35.68 o 
   4   4   1     5269.38     5414.52     72.18 o 
   5   4   1     7191.57     7751.63     50.47 o 
   6   4   1      328.69      271.79     12.68 o 
   7   4   1     1434.03     1427.71     30.47 o 
   8   4   1       99.30       86.94     10.85 o 
   9   4   1      135.34      127.11     20.90 o 
  10   4   1       65.66       58.69     17.04 o 
  11   4   1      333.97      350.61     66.84 o 
  12   4   1      265.33      220.73     50.58 o 
 -10   5   1      118.43       89.12     30.61 o 
  -9   5   1      314.84      257.29     46.37 o 
  -8   5   1       18.98        9.08     10.07 o 
  -7   5   1      861.33      869.40     58.50 o 
  -6   5   1     4135.65     4363.57    137.39 o 
  -5   5   1     2797.73     2811.26     93.49 o 
  -4   5   1      609.75      638.10     58.92 o 
  -3   5   1     1015.87     1021.72     41.34 o 
  -2   5   1     3976.68     3921.21     39.20 o 
  -1   5   1     2217.50     2353.22     29.91 o 
   0   5   1      416.18      382.72     10.73 o 
   1   5   1     3139.59     3460.37     41.28 o 
   2   5   1     4357.51     4544.91     29.21 o 
   3   5   1     4084.13     4433.81     27.37 o 
   4   5   1     1083.50      980.56     28.01 o 
   5   5   1     1198.31     1082.61     20.60 o 
   6   5   1     2134.39     2155.62     28.19 o 
   7   5   1     3604.16     3670.32     49.42 o 
   8   5   1       73.26       73.29      8.26 o 
   9   5   1     1871.74     1845.32     61.36 o 
  10   5   1       21.33       26.27      7.59 o 
  11   5   1      649.01      660.71     27.97 o 
  12   5   1       41.41       49.35     16.09 o 
  -9   6   1      707.15      641.82     74.02 o 
  -8   6   1       66.40       90.69     18.81 o 
  -7   6   1       10.20       20.71     13.70 o 
  -6   6   1       32.35       48.77     12.54 o 
  -5   6   1      863.87      817.82     43.90 o 
  -4   6   1      789.83      904.30     80.12 o 
  -3   6   1     2064.82     1967.12     56.69 o 
  -2   6   1      250.40      252.07     10.98 o 
  -1   6   1      181.70      249.04     14.70 o 
   0   6   1     2632.39     2748.72    107.13 o 
   1   6   1      101.25      159.30     17.07 o 
   2   6   1       88.01      141.91     20.96 o 
   3   6   1     2014.42     2127.81     40.53 o 
   4   6   1     2915.01     2851.76     60.72 o 
   5   6   1      288.97      317.88     25.58 o 
   6   6   1      187.25      203.67     19.17 o 
   7   6   1      337.73      301.95     10.72 o 
   8   6   1     3417.58     3287.99    119.59 o 
   9   6   1       61.62       55.90      8.79 o 
  10   6   1       15.96       35.07     12.21 o 
  11   6   1      146.30      130.38     29.13 o 
  12   6   1      562.03      633.32     34.24 o 
  -8   7   1      254.65      227.42     46.46 o 
  -7   7   1      271.08      293.10     54.71 o 
  -6   7   1       39.99       54.96     16.50 o 
  -5   7   1      134.13      135.57     29.21 o 
  -4   7   1        9.13       23.52     11.06 o 
  -3   7   1      189.12      165.56      4.80 o 
  -2   7   1       73.25       73.01      8.66 o 
  -1   7   1     5450.33     5476.20    148.99 o 
   0   7   1       23.65       20.76      4.79 o 
   1   7   1      710.70      716.90     22.69 o 
   2   7   1      927.37      988.96     23.52 o 
   3   7   1      905.11      865.22     25.64 o 
   4   7   1      169.88      175.96     21.93 o 
   5   7   1       43.80       45.80      8.40 o 
   6   7   1      317.88      305.72     27.79 o 
   7   7   1      855.60      892.66     29.11 o 
   8   7   1     3516.34     3547.15     93.90 o 
   9   7   1      595.45      534.51     46.21 o 
  10   7   1       27.18       29.12      6.62 o 
  11   7   1        9.12       11.72     11.06 o 
  12   7   1      437.30      422.73     76.25 o 
  -7   8   1       49.82       34.16     10.89 o 
  -6   8   1      464.14      501.45     66.76 o 
  -5   8   1        6.12        0.00     16.59 o 
  -4   8   1       57.24       65.27     15.43 o 
  -3   8   1      970.92      900.90     70.84 o 
  -2   8   1        9.76       14.77      5.70 o 
  -1   8   1     3343.73     3372.53     88.24 o 
   0   8   1     1479.26     1470.88     49.01 o 
   1   8   1      483.55      483.33     34.81 o 
   2   8   1       24.67       23.24      8.42 o 
   3   8   1        7.05       16.95      8.79 o 
   4   8   1      212.45      213.95     26.04 o 
   5   8   1      703.13      674.10     30.79 o 
   6   8   1      207.55      263.89     34.65 o 
   7   8   1     1044.92     1031.46     38.16 o 
   8   8   1      691.45      646.40     20.89 o 
   9   8   1      942.09     1034.89     27.70 o 
  10   8   1       98.56       86.84     14.90 o 
  11   8   1      160.92      148.28     41.59 o 
  12   8   1      117.49      104.55     17.08 o 
  -7   9   1      135.40      111.73     28.72 o 
  -6   9   1      210.92      218.42     58.26 o 
  -5   9   1       56.33       61.31     11.88 o 
  -4   9   1        6.74       10.89     12.21 o 
  -3   9   1       89.81       98.11     21.78 o 
  -2   9   1      286.82      325.57     32.51 o 
  -1   9   1     4499.26     4637.51    101.94 o 
   0   9   1     2252.18     2287.57     75.96 o 
   1   9   1       69.63       86.96     13.74 o 
   2   9   1       36.31       44.20     10.31 o 
   3   9   1      355.39      335.68     26.77 o 
   4   9   1     1222.68     1232.76     35.08 o 
   5   9   1     1726.54     1784.07     60.32 o 
   6   9   1     1151.12     1105.03     48.19 o 
   7   9   1      186.19      189.59     25.88 o 
   8   9   1      424.49      356.41     31.74 o 
   9   9   1      801.19      791.44     48.56 o 
  10   9   1      186.20      170.56     37.05 o 
  11   9   1        4.90       40.43     15.35 o 
  -5  10   1      140.22      125.59     40.02 o 
  -4  10   1       68.80       84.58     19.89 o 
  -3  10   1      212.48      258.61     48.68 o 
  -2  10   1      135.16      108.51     16.17 o 
  -1  10   1      580.39      603.30     55.41 o 
   0  10   1     1478.49     1578.98     50.91 o 
   1  10   1       47.32       55.36     10.88 o 
   2  10   1      154.48      160.07     20.74 o 
   3  10   1       50.74       43.61      9.71 o 
   4  10   1       47.65       55.62      9.24 o 
   5  10   1      245.96      299.87     27.28 o 
   6  10   1      773.89      816.21     38.24 o 
   7  10   1       58.00       61.36     11.03 o 
   8  10   1       88.62       96.88     12.87 o 
   9  10   1        2.67       18.18      6.16 o 
  10  10   1       15.98       17.66     14.69 o 
  11  10   1      191.72      185.75     46.79 o 
  -4  11   1       42.66       77.40     25.50 o 
  -3  11   1      907.57     1054.23     47.86 o 
  -2  11   1      369.79      419.27     64.61 o 
  -1  11   1       19.98       14.35     14.61 o 
   0  11   1      378.78      349.09     36.93 o 
   1  11   1      202.36      211.23     26.78 o 
   2  11   1      135.02      143.67     21.89 o 
   3  11   1      836.74      804.48     27.57 o 
   4  11   1      972.40      983.98     36.97 o 
   5  11   1        0.55        7.66      7.78 o 
   6  11   1     1930.28     1932.54     40.84 o 
   7  11   1      115.39      125.47     16.07 o 
   8  11   1      201.23      218.20     28.17 o 
   9  11   1       26.61       34.59     10.61 o 
  10  11   1      315.88      263.31     63.13 o 
  -3  12   1      240.73      162.97     42.08 o 
  -2  12   1      246.90      250.19     52.48 o 
  -1  12   1      228.92      240.87     54.96 o 
   0  12   1      587.23      568.46     38.21 o 
   1  12   1        5.48       11.58      4.50 o 
   2  12   1       14.36       14.24      8.23 o 
   3  12   1     1365.02     1373.58     42.08 o 
   4  12   1      319.88      325.81     42.62 o 
   5  12   1     1927.59     1892.56     30.99 o 
   6  12   1       48.27       50.53     11.92 o 
   7  12   1        7.24       10.14     14.77 o 
   8  12   1       38.51       26.91      8.20 o 
   9  12   1      262.65      211.49     31.75 o 
  -1  13   1       21.08       18.24      9.41 o 
   0  13   1       56.33       56.85     18.15 o 
   1  13   1       65.55       57.86     11.55 o 
   2  13   1        0.22       10.88      8.50 o 
   3  13   1      886.73      869.49     74.02 o 
   4  13   1      987.79     1073.64    144.28 o 
   5  13   1      593.17      660.07    113.54 o 
   6  13   1        2.23       11.32      5.87 o 
   7  13   1       15.39       22.16     10.23 o 
  -7 -13   2       12.37       18.50      8.83 o 
  -6 -13   2      213.30      227.49     40.15 o 
  -5 -13   2        4.99       15.69      4.96 o 
  -4 -13   2      269.73      256.10     35.30 o 
  -3 -13   2      147.72      175.18     31.77 o 
  -2 -13   2      321.59      502.19    114.33 o 
  -1 -13   2      306.59      284.46     72.53 o 
   0 -13   2       88.86       89.78     22.20 o 
  -8 -12   2        0.48        8.22      7.14 o 
  -7 -12   2      288.14      261.68     33.77 o 
  -6 -12   2       30.35       27.12     10.00 o 
  -5 -12   2       13.62       22.76      9.53 o 
  -4 -12   2      186.41      155.30     30.29 o 
  -3 -12   2      814.89      792.90     29.29 o 
  -2 -12   2      493.43      470.15     23.83 o 
  -1 -12   2      445.46      449.65     24.58 o 
   0 -12   2       35.18       40.75     18.65 o 
   1 -12   2       11.87        6.93     11.88 o 
   2 -12   2      121.70      145.39     26.65 o 
   3 -12   2      710.57      731.76    115.11 o 
  -9 -11   2       63.78       42.50     20.13 o 
  -8 -11   2       41.89       54.66     11.32 o 
  -7 -11   2      359.21      349.52     38.85 o 
  -6 -11   2      659.84      709.46     25.25 o 
  -5 -11   2       27.28       50.02      8.99 o 
  -4 -11   2       35.59       25.93      9.57 o 
  -3 -11   2       35.53       44.42      8.78 o 
  -2 -11   2       12.72       19.26      7.35 o 
  -1 -11   2     1045.52     1049.37     27.86 o 
   0 -11   2        3.51       10.24      8.66 o 
   1 -11   2        0.01       17.10     11.35 o 
   2 -11   2       36.08       52.81     18.98 o 
   3 -11   2     1115.48     1225.37     52.23 o 
   4 -11   2       62.36       83.51     21.29 o 
 -10 -10   2      208.53      187.15     57.68 o 
  -9 -10   2      192.29      165.03     40.19 o 
  -8 -10   2      247.68      276.75     29.16 o 
  -7 -10   2      509.40      473.23     45.20 o 
  -6 -10   2     1196.24     1328.49     38.82 o 
  -5 -10   2      572.58      591.21     22.32 o 
  -4 -10   2       23.74       33.78     15.02 o 
  -3 -10   2      239.15      230.53     37.26 o 
  -2 -10   2        1.57       22.00     11.96 o 
  -1 -10   2     3225.39     3383.39     43.98 o 
   0 -10   2       22.21       33.47      9.22 o 
   1 -10   2      107.97       89.63     26.90 o 
   2 -10   2       26.22       23.05      5.59 o 
   3 -10   2     1525.52     1631.03     49.59 o 
   4 -10   2       15.79        7.26     12.13 o 
   5 -10   2       60.00      110.41     27.89 o 
   6 -10   2       73.11       70.96     23.52 o 
 -11  -9   2      101.54      111.32     32.10 o 
 -10  -9   2      181.88      167.43     30.45 o 
  -9  -9   2      608.30      635.71     64.28 o 
  -8  -9   2      929.78      831.58     32.64 o 
  -7  -9   2       80.31       57.17     13.28 o 
  -6  -9   2      605.12      646.74     21.33 o 
  -5  -9   2     3492.81     3651.36     85.80 o 
  -4  -9   2      162.91      169.71     20.84 o 
  -3  -9   2        5.39       19.62     10.23 o 
  -2  -9   2       30.73       38.64      7.97 o 
  -1  -9   2      697.95      713.54     25.87 o 
   0  -9   2      778.78      812.75     30.50 o 
   1  -9   2       60.75       62.71     16.83 o 
   2  -9   2       13.56       19.25      6.15 o 
   3  -9   2      242.79      225.92     45.80 o 
   4  -9   2      538.70      586.45     65.11 o 
   5  -9   2      410.86      451.37     93.24 o 
   6  -9   2      141.53      147.04     37.22 o 
   7  -9   2        8.72       11.55      9.74 o 
 -11  -8   2      102.80      118.82     29.05 o 
 -10  -8   2      107.85      113.87     24.01 o 
  -9  -8   2     1731.97     1775.68     56.85 o 
  -8  -8   2      140.15      118.63     16.26 o 
  -7  -8   2       24.48       23.02     20.42 o 
  -6  -8   2      843.89      794.65     33.29 o 
  -5  -8   2     1460.43     1450.62     38.19 o 
  -4  -8   2      290.34      315.71     34.75 o 
  -3  -8   2      289.28      315.59     33.62 o 
  -2  -8   2      102.90      100.27     16.09 o 
  -1  -8   2       70.15       79.82     10.90 o 
   0  -8   2      169.85      172.23     25.02 o 
   1  -8   2       72.31       79.41     14.25 o 
   2  -8   2      206.57      190.01     27.68 o 
   3  -8   2     1284.78     1255.69     39.64 o 
   4  -8   2       87.23       82.19     23.19 o 
   5  -8   2     1166.71     1360.62     56.61 o 
   6  -8   2      151.12      177.66     44.31 o 
   7  -8   2       96.08       95.97     20.96 o 
   8  -8   2      236.46      191.36     59.41 o 
 -12  -7   2       54.28       80.45     19.39 o 
 -11  -7   2      204.75      178.90     37.46 o 
 -10  -7   2        0.04       13.12     15.76 o 
  -9  -7   2       62.68       66.76     14.03 o 
  -8  -7   2       99.35      110.07     14.97 o 
  -7  -7   2      580.39      564.42     11.72 o 
  -6  -7   2     1371.62     1319.07     32.81 o 
  -5  -7   2     1035.06     1144.03     35.89 o 
  -4  -7   2      196.01      190.66     18.79 o 
  -3  -7   2     1635.92     1689.26     39.52 o 
  -2  -7   2     4916.78     5046.44    132.69 o 
  -1  -7   2     2603.35     2656.25     38.05 o 
   0  -7   2      650.83      652.97     21.36 o 
   1  -7   2      580.37      576.25     22.67 o 
   2  -7   2      199.04      184.56     22.16 o 
   3  -7   2       26.96       22.89      3.59 o 
   4  -7   2     2811.74     2950.22     96.13 o 
   5  -7   2      303.41      292.93     56.61 o 
   6  -7   2     2153.72     2347.52     79.13 o 
   7  -7   2       33.86       24.09     10.89 o 
   8  -7   2      176.38      135.91     38.12 o 
   9  -7   2      391.83      372.07     48.02 o 
 -12  -6   2      411.73      344.59     72.45 o 
 -11  -6   2      701.38      761.46     34.99 o 
 -10  -6   2        4.36       35.32     16.26 o 
  -9  -6   2       40.13       24.18     17.33 o 
  -8  -6   2       68.92       67.42      9.60 o 
  -7  -6   2        0.46        3.90      2.69 o 
  -6  -6   2      135.59      136.09     14.35 o 
  -5  -6   2     1405.43     1333.11     26.52 o 
  -4  -6   2      583.53      528.39     14.75 o 
  -3  -6   2     4226.62     4102.29     45.22 o 
  -2  -6   2     2140.09     2019.09     44.09 o 
  -1  -6   2      137.40      122.01     15.28 o 
   0  -6   2     2507.47     2514.10     45.24 o 
   1  -6   2      597.07      616.86     16.56 o 
   2  -6   2      114.02      138.81     12.62 o 
   3  -6   2     2123.33     2120.73     42.78 o 
   4  -6   2     1434.78     1355.30     42.95 o 
   5  -6   2      368.36      336.01     65.19 o 
   6  -6   2       72.25       85.57     18.81 o 
   7  -6   2      139.87      180.96     31.11 o 
   8  -6   2      287.93      247.88     46.95 o 
   9  -6   2      138.66      108.26     33.67 o 
 -12  -5   2      211.51      165.86     52.73 o 
 -11  -5   2     1592.53     1719.15     65.11 o 
 -10  -5   2      585.17      569.94     45.71 o 
  -9  -5   2      351.76      379.25     69.56 o 
  -8  -5   2      448.18      399.11     19.71 o 
  -7  -5   2        9.55        6.14      7.55 o 
  -6  -5   2      223.95      221.71      6.85 o 
  -5  -5   2      830.56      803.30     14.93 o 
  -4  -5   2     4915.32     5143.83     39.45 o 
  -3  -5   2     1408.39     1326.16     32.17 o 
  -2  -5   2     2845.10     2653.66     31.80 o 
  -1  -5   2      559.76      553.88     11.11 o 
   0  -5   2     1379.81     1341.23     29.84 o 
   1  -5   2      261.92      267.98     21.44 o 
   2  -5   2       63.23       52.75      5.92 o 
   3  -5   2     4489.23     4560.63     44.83 o 
   4  -5   2     1412.22     1409.72     64.03 o 
   5  -5   2      623.07      676.88     52.56 o 
   6  -5   2       45.91       65.52     15.43 o 
   7  -5   2      284.13      328.50     39.94 o 
   8  -5   2       20.02        9.41      6.11 o 
   9  -5   2      137.82      124.77     22.86 o 
  10  -5   2      330.81      251.10     68.65 o 
 -12  -4   2        3.45        2.15      6.19 o 
 -11  -4   2     1880.03     2003.01     59.66 o 
 -10  -4   2       19.24       29.87     14.94 o 
  -9  -4   2      102.40      100.75     20.88 o 
  -8  -4   2      276.53      205.80     41.46 o 
  -7  -4   2        3.97        4.72      2.28 o 
  -6  -4   2       66.81       58.94      5.19 o 
  -5  -4   2     1535.78     1429.90     22.01 o 
  -4  -4   2     2054.71     2065.50     27.56 o 
  -3  -4   2      317.91      287.37     12.03 o 
  -2  -4   2     1798.45     1648.55     37.28 o 
  -1  -4   2      143.79      107.36      9.56 o 
   0  -4   2      120.66      115.44      9.72 o 
   1  -4   2      177.90      149.11      9.23 o 
   2  -4   2     4415.41     4448.23     71.44 o 
   3  -4   2      621.63      597.66     12.13 o 
   4  -4   2     1152.08     1092.21     19.64 o 
   5  -4   2      147.64      120.39     22.94 o 
   6  -4   2      222.51      264.88     54.30 o 
   7  -4   2      197.30      232.37     53.80 o 
   8  -4   2      348.18      313.98     58.59 o 
   9  -4   2       23.96       35.48     12.79 o 
  10  -4   2       53.21       50.17     14.03 o 
 -12  -3   2        6.46       25.58     11.55 o 
 -11  -3   2      878.43      898.94     49.84 o 
 -10  -3   2      322.60      395.09     53.14 o 
  -9  -3   2       58.64       51.74     13.70 o 
  -8  -3   2       30.32       41.84      9.74 o 
  -7  -3   2     2218.35     2130.50     57.78 o 
  -6  -3   2        5.72        3.65      5.94 o 
  -5  -3   2     4149.00     4158.37     66.71 o 
  -4  -3   2      889.94      816.29     13.15 o 
  -3  -3   2       12.78       11.04      2.49 o 
  -2  -3   2     2076.56     2077.44     30.64 o 
  -1  -3   2     1033.52     1006.46     18.44 o 
   0  -3   2      172.54      171.44      8.39 o 
   1  -3   2      763.21      683.77     11.93 o 
   2  -3   2     9410.92     9938.76    100.38 o 
   3  -3   2     1083.16     1048.12     11.70 o 
   4  -3   2     2124.07     2192.26     33.31 o 
   5  -3   2      263.80      236.34      8.67 o 
   6  -3   2      284.60      297.36      8.47 o 
   7  -3   2       48.71       41.49      6.55 o 
   8  -3   2     2258.51     2377.31     65.77 o 
   9  -3   2      140.23      168.00     27.23 o 
  10  -3   2       65.19       65.52     16.42 o 
  11  -3   2      170.99      145.81     44.56 o 
 -12  -2   2      158.01      135.66     36.47 o 
 -11  -2   2      381.95      334.19     56.69 o 
 -10  -2   2      216.34      261.17     54.30 o 
  -9  -2   2      113.31       80.34     15.10 o 
  -8  -2   2       53.91       42.94      5.51 o 
  -7  -2   2     2055.72     2072.98     30.77 o 
  -6  -2   2     3964.17     4097.37     72.55 o 
  -5  -2   2      207.51      152.33      7.51 o 
  -4  -2   2     1078.84     1056.66     23.64 o 
  -3  -2   2      180.94      168.00     10.19 o 
  -2  -2   2      778.05      807.65     11.88 o 
  -1  -2   2     4480.19     4888.81     33.41 o 
   0  -2   2     5891.69     6099.81     45.47 o 
   1  -2   2     2358.00     2366.73     36.43 o 
   2  -2   2     7761.00     8352.86     53.82 o 
   3  -2   2     9237.00    10038.41     38.92 o 
   4  -2   2      238.36      221.36     13.76 o 
   5  -2   2       11.45       33.32      5.85 o 
   6  -2   2      209.01      201.21     11.69 o 
   7  -2   2       74.92       82.26      9.33 o 
   8  -2   2     4519.06     4711.18    104.37 o 
   9  -2   2      353.48      380.09     15.53 o 
  10  -2   2        8.62       21.78     10.73 o 
  11  -2   2       35.50       28.63     10.48 o 
 -11  -1   2      186.16      120.64     31.60 o 
 -10  -1   2      492.89      592.64     22.03 o 
  -9  -1   2       22.52       23.28      4.27 o 
  -8  -1   2      292.71      251.29     12.95 o 
  -7  -1   2     2695.30     2481.06     55.86 o 
  -6  -1   2    12369.55    13612.71     83.22 o 
  -5  -1   2     1770.21     1706.62     31.68 o 
  -4  -1   2     1644.38     1532.78     25.45 o 
  -3  -1   2       15.50       25.50      4.52 o 
  -1  -1   2     7137.32     7331.32     59.10 o 
   1  -1   2     1376.91     1274.71     18.27 o 
   3  -1   2    18733.21    19675.25     70.18 o 
   4  -1   2      151.11      155.04      8.41 o 
   5  -1   2       12.63        5.43      2.34 o 
   6  -1   2     3302.09     3664.95     66.14 o 
   7  -1   2     1308.69     1256.30     32.27 o 
   8  -1   2     3583.06     3581.67     86.50 o 
   9  -1   2     2881.87     2905.92     40.02 o 
  10  -1   2      120.84       71.36     14.18 o 
  11  -1   2      105.19       71.87     23.52 o 
 -10   0   2      193.93      150.43     32.51 o 
  -9   0   2      171.69      151.52     20.27 o 
  -8   0   2      127.86       97.46      7.97 o 
  -7   0   2      881.15      824.20     18.51 o 
  -6   0   2     4451.56     4290.96     35.46 o 
  -5   0   2      417.18      355.55     10.88 o 
  -4   0   2     2235.27     2199.02     29.90 o 
  -3   0   2     2850.53     2990.66     34.69 o 
  -2   0   2      396.91      391.18      6.30 o 
  -1   0   2      310.06      253.49      3.28 o 
   2   0   2       35.31       59.88      6.16 o 
   3   0   2     3571.76     3550.67     19.11 o 
   4   0   2      126.14      108.62      8.59 o 
   5   0   2     1335.37     1308.88     25.53 o 
   6   0   2      223.34      198.19      7.81 o 
   7   0   2      164.61      174.91     22.37 o 
   8   0   2       16.95       17.34      5.98 o 
   9   0   2     1699.69     1674.35     39.77 o 
  10   0   2      266.60      204.72     29.18 o 
  11   0   2      125.91       92.75     18.32 o 
  -9   1   2      127.56      112.02     12.62 o 
  -8   1   2        2.83        3.21      2.06 o 
  -7   1   2       70.53       61.97      7.83 o 
  -6   1   2     1243.85     1117.05     17.22 o 
  -5   1   2     2321.91     2254.38     31.02 o 
  -4   1   2     2284.84     2317.95     31.74 o 
  -3   1   2      764.20      708.93     10.30 o 
  -2   1   2       33.61       49.15      4.69 o 
  -1   1   2       68.74       51.63      4.60 o 
   2   1   2       89.96      112.27      9.10 o 
   3   1   2      365.82      354.40      7.15 o 
   4   1   2       37.87       30.69      4.43 o 
   5   1   2      440.62      440.99      8.83 o 
   6   1   2     1452.37     1377.83     18.92 o 
   7   1   2      727.15      711.04     44.42 o 
   8   1   2      121.15      139.47     15.88 o 
   9   1   2      652.40      646.34     30.39 o 
  10   1   2      299.10      296.68     16.58 o 
  11   1   2      447.25      427.77     30.04 o 
  -9   2   2      246.54      251.92     22.44 o 
  -8   2   2      417.29      397.82     20.84 o 
  -7   2   2      343.16      333.49     23.27 o 
  -6   2   2      843.74      842.88     20.70 o 
  -5   2   2      383.43      333.80     11.48 o 
  -4   2   2      347.91      363.26     12.83 o 
  -3   2   2     4664.78     4770.62     61.99 o 
  -2   2   2     1514.23     1523.65     19.38 o 
  -1   2   2      328.83      362.63      6.83 o 
   0   2   2       18.10       21.28      3.17 o 
   1   2   2     2652.27     2854.16     32.99 o 
   2   2   2    19651.45    20913.16     64.42 o 
   3   2   2     3496.58     3558.85     20.19 o 
   4   2   2      184.84      184.88      9.71 o 
   5   2   2     1562.57     1551.64     24.02 o 
   6   2   2     2603.38     2538.48     41.57 o 
   7   2   2     2779.81     2808.87     61.62 o 
   8   2   2      918.38      909.84     37.83 o 
   9   2   2      384.22      386.32     18.03 o 
  10   2   2       41.78       25.17      7.30 o 
  11   2   2      799.44      791.08     70.39 o 
  12   2   2      265.94      220.57     35.89 o 
  -9   3   2        1.28        5.69      6.60 o 
  -8   3   2      167.92      163.88     26.41 o 
  -7   3   2       90.23       74.60     21.12 o 
  -6   3   2     3037.96     3197.28     72.12 o 
  -5   3   2      553.38      502.86     34.08 o 
  -4   3   2      345.73      355.60     25.55 o 
  -3   3   2     3509.54     3547.40     67.25 o 
  -2   3   2     3836.57     3847.07     33.89 o 
  -1   3   2     3496.63     3536.95     23.55 o 
   0   3   2      355.47      357.54      7.94 o 
   1   3   2     9937.74    10358.84     69.92 o 
   2   3   2    20633.54    21705.13     79.50 o 
   4   3   2      239.27      206.85     12.55 o 
   5   3   2     2531.39     2451.84     33.18 o 
   6   3   2      404.63      401.72     25.91 o 
   7   3   2      937.57      851.87     19.29 o 
   8   3   2        6.23        9.01      6.19 o 
   9   3   2       11.38        8.20      9.04 o 
  10   3   2      127.89      112.11     18.42 o 
  11   3   2      109.14       95.22     23.27 o 
  12   3   2      412.67      366.37     67.58 o 
  13   3   2      198.58      153.89     38.12 o 
 -10   4   2      114.77       96.96     17.91 o 
  -9   4   2      163.30      154.64     39.94 o 
  -8   4   2      194.51      203.07     31.11 o 
  -7   4   2      226.00      248.95     47.86 o 
  -6   4   2     3598.37     3757.07    115.44 o 
  -5   4   2      694.19      707.58     42.25 o 
  -4   4   2      723.02      739.52     45.71 o 
  -3   4   2       33.87       24.92      7.67 o 
  -2   4   2     4782.32     4795.53     50.96 o 
  -1   4   2     4637.88     4980.53     40.48 o 
   0   4   2     1638.87     1694.81     37.99 o 
   1   4   2     6878.22     7089.88     40.01 o 
   2   4   2     1299.14     1353.95     19.78 o 
   3   4   2     6211.87     6373.92     38.32 o 
   4   4   2     5617.17     6019.74     70.73 o 
   5   4   2     3868.13     3904.29     33.79 o 
   6   4   2        1.03        3.20      4.29 o 
   7   4   2     2006.80     1948.06     34.27 o 
   8   4   2      301.22      294.01     18.88 o 
   9   4   2      475.32      494.78     27.15 o 
  10   4   2      571.84      585.04     63.13 o 
  11   4   2       26.17       41.67     11.80 o 
  12   4   2      316.39      294.01     73.77 o 
  13   4   2      211.71      159.50     39.69 o 
  -9   5   2     1079.10     1079.15     45.30 o 
  -8   5   2      288.23      271.40     42.17 o 
  -7   5   2     2510.54     2499.93     80.21 o 
  -6   5   2     4496.48     4516.88    154.31 o 
  -5   5   2      238.99      289.63     53.80 o 
  -4   5   2     1386.59     1354.02     77.24 o 
  -3   5   2     3581.94     3764.58     80.95 o 
  -2   5   2     2209.22     2143.96     62.63 o 
  -1   5   2     1396.96     1337.95     29.54 o 
   0   5   2     2001.81     2189.74     29.82 o 
   1   5   2      104.56      155.40     10.64 o 
   2   5   2       60.64       48.26      5.46 o 
   3   5   2     1494.46     1636.69     29.60 o 
   4   5   2     3660.71     3719.61     38.48 o 
   5   5   2     3802.78     3925.17     35.85 o 
   6   5   2       54.28       43.89      8.48 o 
   7   5   2      135.34      130.08     14.51 o 
   8   5   2     2472.55     2525.44     47.55 o 
   9   5   2       34.84       38.78     10.64 o 
  10   5   2      291.91      277.54     10.64 o 
  11   5   2       55.67       42.17     12.13 o 
  12   5   2     1059.96     1036.16     46.79 o 
  13   5   2        7.46       24.01      9.90 o 
  -9   6   2       41.33       20.46     13.53 o 
  -8   6   2        3.11       12.46      5.36 o 
  -7   6   2       51.97       61.06     19.06 o 
  -6   6   2       59.48      100.01     18.98 o 
  -5   6   2     1448.89     1607.43     77.73 o 
  -4   6   2      214.94      211.24     25.33 o 
  -3   6   2        2.95       14.69      8.09 o 
  -2   6   2     1266.37     1185.45     25.77 o 
  -1   6   2     3214.63     3226.65     46.04 o 
   0   6   2       18.73       22.69      3.73 o 
   1   6   2     1177.99     1164.27     28.51 o 
   2   6   2     2759.86     2774.72     45.51 o 
   3   6   2      388.41      365.60     25.96 o 
   4   6   2        4.23        9.59      4.06 o 
   5   6   2       21.17       19.44     12.42 o 
   6   6   2       61.34       74.06      9.83 o 
   7   6   2     1855.05     1939.24     57.47 o 
   8   6   2     2913.83     2972.14     69.40 o 
   9   6   2       93.58       89.87     14.65 o 
  10   6   2      166.89      151.25     28.96 o 
  11   6   2        9.39        9.41      9.98 o 
  12   6   2      755.76      868.16     43.73 o 
  -8   7   2      133.39      129.06     34.49 o 
  -7   7   2      748.98      789.85     76.41 o 
  -6   7   2       70.66       63.87     14.77 o 
  -5   7   2      899.68      868.16     80.45 o 
  -4   7   2      455.47      435.85     54.30 o 
  -3   7   2       15.36       15.12      2.59 o 
  -2   7   2      124.59      114.65     12.21 o 
  -1   7   2     6307.75     6415.98     79.73 o 
   0   7   2        5.47        4.01      3.12 o 
   1   7   2      754.77      758.46     22.51 o 
   2   7   2     2015.49     2025.35     47.69 o 
   3   7   2     1013.05      971.49     33.02 o 
   4   7   2      354.20      348.96     18.83 o 
   5   7   2      176.46      231.55     34.02 o 
   6   7   2       12.84       21.65      7.35 o 
   7   7   2     1143.48     1182.17     51.20 o 
   8   7   2     3999.40     4081.53     89.63 o 
   9   7   2      243.23      270.25     24.62 o 
  10   7   2        0.82       12.66      5.66 o 
  11   7   2        5.19       20.63     13.37 o 
  12   7   2      459.58      456.07     78.89 o 
  -7   8   2      468.55      423.15     67.09 o 
  -6   8   2     1022.32     1060.92     40.60 o 
  -5   8   2       50.41        8.00     20.05 o 
  -4   8   2        8.65       31.11     14.44 o 
  -3   8   2      681.36      580.49     81.28 o 
  -2   8   2      204.58      187.05     12.02 o 
  -1   8   2     2940.56     2936.93     85.60 o 
   0   8   2     1120.99     1134.26     41.51 o 
   1   8   2     1059.49     1055.58     34.59 o 
   2   8   2       79.30      117.38     15.05 o 
   3   8   2       18.41       25.55     10.27 o 
   4   8   2      413.89      412.20     21.49 o 
   5   8   2      594.46      589.57     26.94 o 
   6   8   2      287.60      280.75     21.01 o 
   7   8   2     1930.35     1979.83     63.45 o 
   8   8   2     1243.04     1232.43     68.57 o 
   9   8   2      336.29      299.21     19.17 o 
  10   8   2        1.80        6.88      4.23 o 
  11   8   2       89.77       74.51     27.07 o 
  12   8   2      106.48      131.20     24.09 o 
  -6   9   2      508.00      488.83     48.52 o 
  -5   9   2       48.18       61.47     11.63 o 
  -4   9   2       25.13       12.38     12.05 o 
  -3   9   2       52.64       76.49     16.34 o 
  -2   9   2        3.18        6.28      3.42 o 
  -1   9   2     4187.02     4192.06     90.55 o 
   0   9   2     2187.78     2214.26     50.77 o 
   1   9   2      288.35      270.11     27.20 o 
   2   9   2       39.69       60.45     10.98 o 
   3   9   2      588.10      568.97     31.83 o 
   4   9   2      194.91      214.31     27.13 o 
   5   9   2     1499.16     1457.74     62.00 o 
   6   9   2      880.68      861.94     60.32 o 
   7   9   2        0.94       12.20      6.47 o 
   8   9   2     1193.44     1184.86     37.94 o 
   9   9   2      810.09      769.87     28.18 o 
  10   9   2        3.38        3.31      4.62 o 
  11   9   2      112.40      117.92     27.56 o 
  -5  10   2      116.03      109.75     25.09 o 
  -4  10   2       54.40       53.39     22.77 o 
  -3  10   2      120.03      141.85     27.15 o 
  -2  10   2       34.82       30.49      8.19 o 
  -1  10   2      128.16      127.06     29.25 o 
   0  10   2     1690.52     1710.47     44.72 o 
   1  10   2       82.12       77.83     16.36 o 
   2  10   2      659.36      647.97     38.61 o 
   3  10   2        3.14       22.38     10.68 o 
   4  10   2       68.83       79.96     13.64 o 
   5  10   2      224.70      262.51     36.49 o 
   6  10   2     2656.55     2695.10     53.65 o 
   7  10   2        6.88       12.41      7.50 o 
   8  10   2       66.72       56.07     14.48 o 
   9  10   2        8.42       22.63      7.34 o 
  10  10   2       29.80       21.41      6.48 o 
  11  10   2      540.11      585.54     98.86 o 
  -4  11   2       24.41       52.56     15.18 o 
  -3  11   2      265.70      266.03     59.33 o 
  -2  11   2     1298.06     1349.56     48.85 o 
  -1  11   2       64.12       29.05     17.16 o 
   0  11   2       37.10       20.25      9.30 o 
   1  11   2       15.49       29.64      8.19 o 
   2  11   2        6.86       10.96      7.32 o 
   3  11   2     3372.63     3246.62     71.70 o 
   4  11   2     1066.35      993.75     26.09 o 
   5  11   2       47.86       47.10     12.20 o 
   6  11   2     2347.87     2510.86     49.67 o 
   7  11   2      965.31      880.60     24.52 o 
   8  11   2      316.80      355.78     43.55 o 
   9  11   2      366.02      372.67     38.91 o 
  10  11   2      625.39      617.14     93.66 o 
  -2  12   2      729.93      880.45     40.19 o 
  -1  12   2      216.88      190.70     40.10 o 
   0  12   2        1.97       14.44     10.31 o 
   1  12   2       83.88       62.20     12.09 o 
   2  12   2      578.52      568.30     25.19 o 
   3  12   2      545.44      605.45     27.58 o 
   4  12   2      390.71      365.75     58.01 o 
   5  12   2      507.88      525.98     63.50 o 
   6  12   2      983.70      941.87     32.60 o 
   7  12   2      157.86      152.28     22.48 o 
   8  12   2      139.56      129.00     23.94 o 
   9  12   2       32.93       38.87     10.73 o 
   0  13   2        2.07       15.51     11.14 o 
   1  13   2      214.93      167.67     49.59 o 
   2  13   2       35.04       38.40      9.86 o 
   3  13   2      499.69      450.35     46.96 o 
   4  13   2      756.20      693.92     68.57 o 
   5  13   2      362.25      393.11     49.12 o 
   6  13   2       69.36       91.20     14.93 o 
   7  13   2      160.09      138.89     33.36 o 
   8  13   2      116.59      122.81     27.31 o 
  -6 -13   3       96.54       77.07     18.53 o 
  -5 -13   3       19.57       31.02      7.72 o 
  -4 -13   3      116.18       89.12     20.38 o 
  -3 -13   3      136.72      110.70     22.97 o 
  -2 -13   3      450.34      428.12     46.67 o 
  -1 -13   3       93.64      102.49     21.71 o 
   0 -13   3       24.45       30.37      9.32 o 
  -8 -12   3      125.48       84.00     26.32 o 
  -7 -12   3      684.17      661.27     30.18 o 
  -6 -12   3        0.53        5.95      6.97 o 
  -5 -12   3       10.77       15.83     11.10 o 
  -4 -12   3      113.27       88.08     16.63 o 
  -3 -12   3      856.96      885.61     61.06 o 
  -2 -12   3      324.88      288.15     41.67 o 
  -1 -12   3      543.34      481.12     26.07 o 
   0 -12   3      137.91      110.07     17.54 o 
   1 -12   3       84.22      103.97     23.52 o 
   2 -12   3      388.36      295.74     84.50 o 
   3 -12   3      487.48      459.62     83.84 o 
  -9 -11   3       68.67       58.75     22.28 o 
  -8 -11   3       22.05       22.49      5.82 o 
  -7 -11   3      442.91      452.68     20.56 o 
  -6 -11   3      375.79      383.69     21.34 o 
  -5 -11   3       58.42       48.42      8.40 o 
  -4 -11   3       31.44       16.77      7.81 o 
  -3 -11   3      106.72      100.74     14.08 o 
  -2 -11   3        4.90        6.02     10.23 o 
  -1 -11   3      673.96      701.61     27.82 o 
   0 -11   3      117.06      118.00     25.42 o 
   1 -11   3       50.81       47.94     24.71 o 
   2 -11   3      120.25      116.10     34.57 o 
   3 -11   3     1048.32     1081.71     47.20 o 
   4 -11   3      150.30      147.70     41.75 o 
 -10 -10   3       98.67       92.34     21.78 o 
  -9 -10   3       35.74       15.51      8.99 o 
  -8 -10   3      807.08      818.37     24.42 o 
  -7 -10   3      579.41      589.39     31.19 o 
  -6 -10   3      979.07     1018.09     49.63 o 
  -5 -10   3      229.18      275.16     37.26 o 
  -4 -10   3       32.03       40.64      9.31 o 
  -3 -10   3      477.83      505.95     40.92 o 
  -2 -10   3        8.86       19.06      9.78 o 
  -1 -10   3     3756.44     3950.30     74.47 o 
   0 -10   3       22.28       18.77     11.00 o 
   1 -10   3       26.18       24.65      7.49 o 
   2 -10   3       10.69       19.17      9.03 o 
   3 -10   3     1987.11     2097.25     55.95 o 
   4 -10   3       13.29       12.87      9.65 o 
   5 -10   3      123.45      120.31     29.87 o 
   6 -10   3        1.91       26.49     10.40 o 
 -11  -9   3      228.26      177.58     48.19 o 
 -10  -9   3      101.41       92.75     32.59 o 
  -9  -9   3      353.58      378.50     78.47 o 
  -8  -9   3     1612.32     1626.11     34.61 o 
  -7  -9   3        8.44       15.24      7.36 o 
  -6  -9   3      370.23      385.92     28.96 o 
  -5  -9   3     1895.19     1863.78     35.12 o 
  -4  -9   3      102.38      136.35     21.56 o 
  -3  -9   3      108.60      120.18     16.19 o 
  -2  -9   3      332.96      347.19     32.55 o 
  -1  -9   3      467.59      416.99     20.88 o 
   0  -9   3      911.55      912.84     38.85 o 
   1  -9   3        0.39        3.99      5.09 o 
   2  -9   3        0.58        5.42      6.27 o 
   3  -9   3      113.46       89.75     14.17 o 
   4  -9   3      337.66      394.51     82.27 o 
   5  -9   3      133.91      178.90     47.94 o 
   6  -9   3      402.50      420.75     66.92 o 
   7  -9   3       15.54       24.18     15.35 o 
 -11  -8   3      681.95      654.28     30.70 o 
 -10  -8   3      159.52      143.50     40.76 o 
  -9  -8   3     1727.91     1894.67     58.09 o 
  -8  -8   3      339.50      336.61     28.96 o 
  -7  -8   3        6.65        6.66     10.85 o 
  -6  -8   3     2232.88     2293.35     56.13 o 
  -5  -8   3      730.00      727.82     24.60 o 
  -4  -8   3     3345.65     3322.51    113.96 o 
  -3  -8   3     1030.72     1008.46     32.79 o 
  -2  -8   3     2628.83     2815.52     56.40 o 
  -1  -8   3       54.66       66.23     11.06 o 
   0  -8   3     3930.99     4042.64     63.94 o 
   1  -8   3     1269.12     1162.71     93.78 o 
   2  -8   3      232.62      212.46     27.93 o 
   3  -8   3      932.64      935.61     33.68 o 
   4  -8   3     1360.56     1498.67     43.16 o 
   5  -8   3       14.17       47.03     23.60 o 
   6  -8   3      611.42      594.45     71.13 o 
   7  -8   3      267.06      259.93     36.31 o 
   8  -8   3      166.62      145.64     34.00 o 
 -11  -7   3        5.37       26.41      9.32 o 
 -10  -7   3       14.99       13.20     13.20 o 
  -9  -7   3     1272.06     1395.36     70.14 o 
  -8  -7   3      628.77      572.42     12.63 o 
  -7  -7   3      407.65      387.19     37.59 o 
  -6  -7   3      412.14      368.34     23.77 o 
  -5  -7   3     1730.35     1721.58     64.76 o 
  -4  -7   3      137.13      145.59     20.24 o 
  -3  -7   3     7121.68     7283.28    135.53 o 
  -2  -7   3       96.70       94.73     14.40 o 
  -1  -7   3     1132.29     1129.92     24.00 o 
   0  -7   3       63.54       86.52     13.46 o 
   1  -7   3       11.19        9.45      4.57 o 
   2  -7   3       99.12       80.59     12.77 o 
   3  -7   3       75.69       74.53      9.48 o 
   4  -7   3     1763.12     1769.89     45.92 o 
   5  -7   3       53.33       67.33     11.96 o 
   6  -7   3     1780.42     1857.12     68.57 o 
   7  -7   3       27.01       42.17     11.96 o 
   8  -7   3      181.50      187.81     33.67 o 
   9  -7   3      321.76      241.94     59.82 o 
 -12  -6   3      349.77      291.78     84.25 o 
 -11  -6   3      852.37      854.96     44.31 o 
 -10  -6   3      109.33      108.34     34.16 o 
  -9  -6   3      154.98      171.30     37.05 o 
  -8  -6   3      712.67      696.86     23.43 o 
  -7  -6   3      149.54      134.15      9.79 o 
  -6  -6   3      166.62      170.52      8.83 o 
  -5  -6   3      502.53      452.48     25.18 o 
  -4  -6   3      189.65      190.63     18.71 o 
  -3  -6   3     7262.75     7439.82     58.05 o 
  -2  -6   3     1741.00     1625.37     54.91 o 
  -1  -6   3      769.78      796.85     43.24 o 
   0  -6   3       64.00       52.05      6.09 o 
   1  -6   3        7.53        5.17      4.09 o 
   2  -6   3       15.63       25.15      3.74 o 
   3  -6   3     1366.33     1393.29     40.55 o 
   4  -6   3     1467.91     1373.71     34.04 o 
   5  -6   3      152.66      180.63     29.46 o 
   6  -6   3       88.01      103.31     22.28 o 
   7  -6   3      361.00      374.21     54.30 o 
   8  -6   3      269.88      248.13     48.35 o 
   9  -6   3       97.99       94.98     25.66 o 
 -12  -5   3      299.02      284.11     73.03 o 
 -11  -5   3     1067.93     1180.32     44.81 o 
 -10  -5   3      512.87      554.68     30.20 o 
  -9  -5   3       34.45       28.30     14.44 o 
  -8  -5   3      996.52      966.11     58.01 o 
  -7  -5   3      109.66       96.78      9.73 o 
  -6  -5   3       17.61       22.33      2.84 o 
  -5  -5   3      789.76      825.56     18.03 o 
  -4  -5   3     2382.08     2307.20     37.53 o 
  -3  -5   3     4849.56     5038.35     42.16 o 
  -2  -5   3     3659.87     3575.63     49.05 o 
  -1  -5   3      142.93      133.42     12.09 o 
   0  -5   3      597.49      546.81     33.34 o 
   1  -5   3      158.13      144.82     12.25 o 
   2  -5   3      501.18      509.16     28.85 o 
   3  -5   3     1868.75     1860.74     32.43 o 
   4  -5   3      988.95      894.46     23.54 o 
   5  -5   3      228.68      205.63     33.91 o 
   6  -5   3      345.97      363.49     54.96 o 
   7  -5   3      253.04      274.29     46.87 o 
   8  -5   3       64.79       74.35     15.93 o 
   9  -5   3      121.09      150.02     32.02 o 
  10  -5   3      303.90      264.22     60.40 o 
 -12  -4   3       19.48       29.62     13.20 o 
 -11  -4   3     1657.46     1873.96     41.01 o 
 -10  -4   3        9.77       21.54     13.95 o 
  -9  -4   3       44.06       40.02     10.40 o 
  -8  -4   3       81.38      103.72     19.97 o 
  -7  -4   3       90.06       89.04     17.08 o 
  -6  -4   3        0.32        2.74      1.22 o 
  -5  -4   3      389.38      345.93      8.56 o 
  -4  -4   3      865.17      753.32     14.73 o 
  -3  -4   3      219.13      205.46     24.22 o 
  -2  -4   3     4120.93     3974.10     28.60 o 
  -1  -4   3       28.70       18.99      4.62 o 
   0  -4   3       24.35       24.10      3.45 o 
   1  -4   3      837.25      828.26     13.58 o 
   2  -4   3     6325.22     6667.62     66.93 o 
   3  -4   3       65.26       65.47      6.08 o 
   4  -4   3      778.55      748.35     17.76 o 
   5  -4   3      154.92      132.73      8.91 o 
   6  -4   3       16.38       10.87      2.39 o 
   7  -4   3      619.69      659.64     91.51 o 
   8  -4   3      240.00      224.12     50.50 o 
   9  -4   3        2.14       13.70     14.52 o 
  10  -4   3      137.02      120.31     28.80 o 
  11  -4   3      549.86      506.41     75.59 o 
 -12  -3   3        2.74        4.87      5.94 o 
 -11  -3   3     1157.34     1310.45     47.28 o 
 -10  -3   3      345.58      330.81     39.11 o 
  -9  -3   3       75.54       77.40     16.01 o 
  -8  -3   3      405.50      402.85     32.26 o 
  -7  -3   3     1664.77     1714.45     72.78 o 
  -6  -3   3       28.40       30.86      8.17 o 
  -5  -3   3     1889.75     1834.02     55.20 o 
  -4  -3   3     2507.61     2428.38     29.81 o 
  -3  -3   3       38.90       39.60      5.05 o 
  -1  -3   3      291.37      272.18      6.79 o 
   0  -3   3       10.91       12.64      3.48 o 
   1  -3   3     1781.78     1743.50     22.31 o 
   2  -3   3     9491.37    10063.82     46.53 o 
   3  -3   3     3858.42     4193.22     57.54 o 
   4  -3   3      587.39      589.46     16.48 o 
   5  -3   3       19.31       38.09      4.26 o 
   6  -3   3      600.31      613.84     17.42 o 
   7  -3   3      409.89      381.89     17.39 o 
   8  -3   3     1853.51     1925.62     42.04 o 
   9  -3   3       16.91       19.89      5.45 o 
  10  -3   3      200.18      188.22     41.42 o 
  11  -3   3      671.17      629.11     60.40 o 
 -11  -2   3      395.49      348.30     69.81 o 
 -10  -2   3      149.47      149.36     26.82 o 
  -9  -2   3      769.72      754.62     26.90 o 
  -8  -2   3       13.30       12.13      6.68 o 
  -7  -2   3     2350.40     2342.40     61.97 o 
  -6  -2   3     1756.92     1741.35     79.96 o 
  -5  -2   3      306.73      251.26     17.82 o 
  -4  -2   3     2067.17     2138.86     43.64 o 
  -3  -2   3      677.61      671.67     47.74 o 
  -2  -2   3     1060.21     1023.54     13.59 o 
  -1  -2   3    13544.56    14030.05     52.51 o 
   0  -2   3    17389.52    18291.28    122.16 o 
   1  -2   3     4678.40     4641.75     21.38 o 
   2  -2   3     1992.93     1903.24     28.15 o 
   3  -2   3    13166.16    14678.82     55.61 o 
   4  -2   3      334.65      417.12     12.34 o 
   5  -2   3      374.99      360.52     20.41 o 
   6  -2   3     1128.43     1111.77     19.36 o 
   7  -2   3      117.92       87.25     14.07 o 
   8  -2   3     3506.03     3504.03     80.00 o 
   9  -2   3      789.55      754.10     23.36 o 
  10  -2   3       12.50       12.21      9.32 o 
  11  -2   3      798.21      682.91     67.83 o 
 -11  -1   3      200.48      131.28     41.51 o 
 -10  -1   3     1824.88     1846.72     48.60 o 
  -9  -1   3      391.36      351.03     30.20 o 
  -8  -1   3      978.44      927.57     33.65 o 
  -7  -1   3      133.25      133.07      8.81 o 
  -6  -1   3     1781.10     1495.69     25.17 o 
  -5  -1   3       26.26       48.27      4.34 o 
  -4  -1   3      523.16      475.21      8.67 o 
  -3  -1   3     4130.26     4100.16     29.67 o 
  -2  -1   3    13740.36    14284.67     62.74 o 
  -1  -1   3      233.18      274.92      5.21 o 
   0  -1   3     7634.97     8364.68     65.24 o 
   1  -1   3      291.00      258.65      6.35 o 
   3  -1   3     3643.93     3842.52     31.46 o 
   4  -1   3      310.86      314.83      8.80 o 
   5  -1   3      142.62      193.78     13.85 o 
   6  -1   3        9.45        6.99      3.50 o 
   7  -1   3      342.48      357.59     18.89 o 
   8  -1   3     1107.43     1124.00     25.23 o 
   9  -1   3     1862.73     1956.67     36.36 o 
  10  -1   3       31.18       26.69      8.16 o 
  11  -1   3      313.41      304.98     32.10 o 
 -10   0   3      272.67      256.79     15.18 o 
  -9   0   3       18.18       10.22      3.74 o 
  -8   0   3       10.69        6.05      3.06 o 
  -7   0   3      666.14      634.92     16.76 o 
  -6   0   3     4682.10     4463.38     34.14 o 
  -5   0   3       10.26       13.93      3.61 o 
  -4   0   3     3340.96     3339.90     47.82 o 
  -3   0   3     1215.89     1241.54     15.22 o 
  -2   0   3     1393.67     1340.97     17.31 o 
  -1   0   3      727.40      752.36     11.59 o 
   0   0   3     3146.06     3218.00     35.84 o 
   1   0   3      512.56      461.04      9.60 o 
   2   0   3      232.18      233.75      6.90 o 
   3   0   3     4498.52     4506.26     21.95 o 
   4   0   3       21.83       15.91      3.02 o 
   5   0   3     3026.23     2942.47     40.24 o 
   6   0   3       45.89       63.83      8.04 o 
   7   0   3       42.34       43.28      5.71 o 
   8   0   3      188.78      199.98     19.51 o 
   9   0   3      628.74      595.67     22.59 o 
  10   0   3        0.39        3.70      6.02 o 
  11   0   3       71.76       58.01     11.47 o 
  -9   1   3       69.93       75.61     13.26 o 
  -8   1   3       39.24       39.21      6.75 o 
  -7   1   3       89.53       81.99      8.58 o 
  -6   1   3     1958.28     1850.47     22.59 o 
  -5   1   3     1992.42     2066.36     28.32 o 
  -4   1   3     7082.03     7228.24     69.50 o 
  -3   1   3     4593.98     4724.42     25.38 o 
  -2   1   3      151.09      154.25      5.05 o 
  -1   1   3      238.01      280.58      6.17 o 
   0   1   3     5535.37     5689.25     52.02 o 
   1   1   3     2480.82     2405.28     44.65 o 
   2   1   3     4459.73     4811.81     32.81 o 
   3   1   3      872.38      784.22     13.17 o 
   4   1   3      330.98      307.30      9.03 o 
   5   1   3     3162.87     3217.20     35.55 o 
   6   1   3     1902.56     1980.44     28.36 o 
   7   1   3      455.50      447.73     31.10 o 
   8   1   3      717.60      796.45     33.52 o 
   9   1   3      537.29      517.31     18.62 o 
  10   1   3      494.28      492.87     42.08 o 
  11   1   3     1102.85     1047.46     42.91 o 
  -9   2   3      387.05      296.40     48.19 o 
  -8   2   3      137.38      127.02     10.60 o 
  -7   2   3       52.61       44.51      6.61 o 
  -6   2   3      757.42      733.78     16.05 o 
  -5   2   3      303.41      253.07      9.28 o 
  -4   2   3     1209.38     1144.57     22.00 o 
  -3   2   3     6183.29     6360.82     70.73 o 
  -2   2   3     2599.14     2661.93     31.42 o 
  -1   2   3     1279.51     1344.08     17.72 o 
   0   2   3      420.18      417.31     10.45 o 
   1   2   3     1401.35     1400.84     18.39 o 
   2   2   3     7492.25     8193.55     57.34 o 
   3   2   3     2732.23     2789.82     34.34 o 
   4   2   3       29.44       23.16      3.35 o 
   5   2   3      108.04       99.12      9.97 o 
   6   2   3     2803.07     2695.79     42.47 o 
   7   2   3     2289.73     2343.52     27.12 o 
   8   2   3      648.19      706.17     27.71 o 
   9   2   3      564.83      595.75     25.51 o 
  10   2   3        1.66        7.47      6.32 o 
  11   2   3     1447.17     1419.40     50.50 o 
  12   2   3      516.06      445.34     26.32 o 
  -9   3   3        1.77       10.40     10.64 o 
  -8   3   3      189.45      204.81     38.87 o 
  -7   3   3       13.36       13.38      8.83 o 
  -6   3   3     1108.03     1121.24     32.74 o 
  -5   3   3      536.03      564.56     22.73 o 
  -4   3   3      418.78      397.31      8.29 o 
  -3   3   3     9133.44     9692.58     48.62 o 
  -2   3   3     2711.65     2653.28     43.05 o 
  -1   3   3     1824.48     1810.02     23.00 o 
   0   3   3     1280.14     1250.96     15.15 o 
   2   3   3    10159.65    10609.08     70.46 o 
   3   3   3     7275.52     7520.80     68.91 o 
   4   3   3      217.35      214.32      9.39 o 
   5   3   3     1191.79     1223.50     28.41 o 
   6   3   3     3239.10     3375.79     51.09 o 
   7   3   3     1436.20     1355.91     30.18 o 
   8   3   3        6.93        0.00      5.62 o 
   9   3   3       23.42       28.70      6.19 o 
  10   3   3      283.28      274.53     28.90 o 
  11   3   3      112.54      109.40     28.01 o 
  12   3   3      651.12      680.52     35.15 o 
  -9   4   3       99.69      112.22     22.61 o 
  -8   4   3      321.93      318.76     51.08 o 
  -7   4   3      296.68      306.30     32.10 o 
  -6   4   3     1803.25     1764.79     67.75 o 
  -5   4   3      365.82      350.45     44.39 o 
  -4   4   3      241.99      280.80     45.96 o 
  -3   4   3      703.15      610.04     15.31 o 
  -2   4   3     5224.06     5363.87     45.56 o 
  -1   4   3     5401.34     5849.81     24.98 o 
   0   4   3     1938.78     2068.36     47.42 o 
   1   4   3     9989.56    10820.53     88.85 o 
   2   4   3      564.87      551.33     12.65 o 
   3   4   3     6478.07     6687.48     40.94 o 
   4   4   3      905.66      904.71     27.73 o 
   5   4   3     4006.08     4097.67     34.06 o 
   6   4   3     1557.47     1606.52     30.59 o 
   7   4   3     3981.86     4105.69     78.15 o 
   8   4   3      346.50      363.09     15.32 o 
   9   4   3       48.14       70.59     11.77 o 
  10   4   3     5489.45     6025.84     46.32 o 
  11   4   3      540.84      527.62     45.18 o 
  12   4   3      136.72      143.00     30.53 o 
  13   4   3        1.74        4.79      8.99 o 
  -9   5   3      164.06      127.98     22.36 o 
  -8   5   3       86.55       72.86     13.95 o 
  -7   5   3      364.20      378.83     63.87 o 
  -6   5   3      333.25      352.35     45.22 o 
  -5   5   3      154.29      144.98     22.61 o 
  -4   5   3     1328.78     1258.22     54.46 o 
  -3   5   3     3148.39     3129.82     41.71 o 
  -2   5   3      816.11      751.35     14.40 o 
  -1   5   3        2.96        4.51      2.57 o 
   0   5   3     5294.56     5902.90     56.69 o 
   1   5   3     3069.09     2959.21     47.45 o 
   2   5   3     7733.00     8495.96     37.55 o 
   3   5   3     1408.49     1422.91     32.85 o 
   4   5   3       18.30       10.33      5.22 o 
   5   5   3      543.12      606.98     21.65 o 
   6   5   3     3752.49     3769.89     50.25 o 
   7   5   3     2961.13     2977.08     51.70 o 
   8   5   3      195.54      211.33     25.54 o 
   9   5   3     1495.40     1552.87     65.64 o 
  10   5   3       54.68       71.54     16.17 o 
  11   5   3      463.83      467.24     24.87 o 
  12   5   3      204.31      186.49     49.76 o 
  13   5   3       34.00       54.63     15.76 o 
  -9   6   3        2.44        9.08      6.60 o 
  -8   6   3      275.41      262.32     41.51 o 
  -7   6   3      413.63      447.24     51.66 o 
  -6   6   3       71.04       69.15     16.42 o 
  -5   6   3     1162.41     1220.01     31.03 o 
  -4   6   3       24.46       23.10     10.48 o 
  -3   6   3      132.51      124.11     21.00 o 
  -2   6   3      443.75      415.80     16.15 o 
  -1   6   3     1527.12     1427.48     24.54 o 
   0   6   3      308.03      274.63     25.44 o 
   1   6   3     4852.45     5045.62     52.75 o 
   2   6   3     6948.80     7311.09     61.54 o 
   3   6   3      306.29      336.61     30.86 o 
   4   6   3      326.12      357.11     19.11 o 
   5   6   3      800.31      811.56     27.73 o 
   6   6   3       15.03       22.31      8.39 o 
   7   6   3     2494.21     2647.86     48.78 o 
   8   6   3     1219.40     1234.27     53.31 o 
   9   6   3      185.31      190.29     22.44 o 
  10   6   3      435.42      420.03     14.08 o 
  11   6   3      207.10      215.30     25.71 o 
  12   6   3      243.96      272.55     63.79 o 
  -8   7   3       77.53       61.31     14.94 o 
  -7   7   3      988.66     1031.87     60.65 o 
  -6   7   3      269.80      305.31     58.83 o 
  -5   7   3     1338.48     1266.05     66.59 o 
  -4   7   3     1512.39     1568.15     45.96 o 
  -3   7   3       46.55       38.83      4.06 o 
  -2   7   3       19.29       16.79      3.03 o 
  -1   7   3     4208.35     4171.14     52.74 o 
   0   7   3      175.19      199.10     38.40 o 
   1   7   3     1685.89     1678.51     37.28 o 
   2   7   3     4566.73     4701.19     56.38 o 
   3   7   3      935.84      863.70     28.41 o 
   4   7   3       12.40       14.00      5.07 o 
   5   7   3      390.96      430.71     29.93 o 
   6   7   3      117.23      126.48     15.96 o 
   7   7   3      965.77      984.84     29.83 o 
   8   7   3     3159.21     3143.18     81.14 o 
   9   7   3       60.07       59.14      9.40 o 
  10   7   3      134.70      114.33     14.71 o 
  11   7   3       10.02        8.60      5.18 o 
  12   7   3      387.05      318.60     59.66 o 
  -7   8   3      905.00      988.06     35.98 o 
  -6   8   3     1193.85     1332.23     95.55 o 
  -5   8   3      209.61      207.78     37.63 o 
  -4   8   3       95.61      135.16     19.64 o 
  -3   8   3      177.93      201.18     32.26 o 
  -2   8   3      442.46      390.49     26.24 o 
  -1   8   3     2337.92     2346.66     40.06 o 
   0   8   3      385.18      407.51     35.81 o 
   1   8   3     1131.98     1083.26     35.40 o 
   2   8   3      813.79      838.95     31.48 o 
   3   8   3      364.38      338.14     19.74 o 
   4   8   3      251.61      239.22     28.09 o 
   5   8   3      876.08      888.35     40.23 o 
   6   8   3       37.90       42.33      8.63 o 
   7   8   3     1806.63     1827.41     63.88 o 
   8   8   3     1648.00     1658.36     44.23 o 
   9   8   3       71.33       73.57     16.42 o 
  10   8   3      112.01      136.97     18.47 o 
  11   8   3        2.07       34.57     15.68 o 
  12   8   3       69.84       74.68     22.11 o 
  -6   9   3      616.59      679.77     87.39 o 
  -5   9   3       14.89       36.55     17.49 o 
  -4   9   3        5.69        9.49     16.09 o 
  -3   9   3       16.12       28.80     12.96 o 
  -2   9   3      142.44      133.75     16.11 o 
  -1   9   3     1947.18     1897.99     66.71 o 
   0   9   3     1687.64     1739.74     61.89 o 
   1   9   3      540.92      498.17     19.14 o 
   2   9   3      268.12      261.86     31.27 o 
   3   9   3      598.75      634.04     66.92 o 
   4   9   3       28.93       37.06      9.38 o 
   5   9   3     1548.95     1563.34     49.74 o 
   6   9   3      665.33      701.70     34.42 o 
   7   9   3      222.42      206.94     23.35 o 
   8   9   3     1278.15     1298.95     27.44 o 
   9   9   3      956.35      864.84     22.72 o 
  10   9   3      241.11      217.36     24.70 o 
  11   9   3      289.08      265.04     50.91 o 
  12   9   3       29.42       20.22      8.25 o 
  -5  10   3       11.49       32.59     18.57 o 
  -4  10   3      152.57      134.83     35.65 o 
  -3  10   3      135.30      176.42     38.12 o 
  -2  10   3      154.04      185.75     33.42 o 
  -1  10   3       11.49       19.09     13.78 o 
   0  10   3     1675.99     1418.60    104.59 o 
   1  10   3      232.06      225.98     34.74 o 
   2  10   3      674.75      666.15     35.87 o 
   3  10   3       19.06       21.19      8.93 o 
   4  10   3      187.06      205.99     21.96 o 
   5  10   3      208.06      194.13     20.78 o 
   6  10   3     4115.85     4290.28    106.61 o 
   7  10   3      393.95      406.68     46.92 o 
   8  10   3       31.55       37.54      8.20 o 
   9  10   3        2.71       19.20     16.79 o 
  10  10   3       71.26       69.20     15.76 o 
  11  10   3      518.00      561.44     96.71 o 
  -4  11   3      559.16      480.58     85.98 o 
  -3  11   3     1013.35     1122.15     88.46 o 
  -2  11   3        0.78        3.80     14.44 o 
  -1  11   3      475.79      466.71     46.04 o 
   0  11   3      192.61      197.17     21.51 o 
   1  11   3        0.52        2.28     11.51 o 
   2  11   3     1700.46     1820.15     39.23 o 
   3  11   3      120.99       91.91     23.10 o 
   4  11   3        5.27        7.49      6.29 o 
   5  11   3        0.86        7.33      6.47 o 
   6  11   3     1794.40     1695.48     36.93 o 
   7  11   3        2.41       15.49      9.74 o 
   8  11   3       37.81       57.68     10.26 o 
   9  11   3       16.21       18.56      7.63 o 
  10  11   3      149.85      145.85     22.09 o 
  -2  12   3      391.58      400.29     83.92 o 
  -1  12   3      216.74      223.37     50.58 o 
   0  12   3       24.14       28.47      8.99 o 
   1  12   3       26.20       27.76      8.33 o 
   2  12   3     1159.18     1146.88     35.48 o 
   3  12   3      305.01      305.02     43.62 o 
   4  12   3      184.90      166.34     29.45 o 
   5  12   3      255.00      258.32     30.26 o 
   6  12   3      788.18      816.30     28.58 o 
   7  12   3       68.11       67.62     12.68 o 
   8  12   3      111.77      113.77     18.54 o 
   9  12   3       42.45       35.77      8.17 o 
   0  13   3       91.89       85.73     25.50 o 
   1  13   3       49.81       40.93     16.09 o 
   2  13   3      146.35      157.05     30.94 o 
   3  13   3      282.68      242.84     46.91 o 
   4  13   3      438.43      426.33     37.23 o 
   5  13   3      140.22      127.68     23.96 o 
   6  13   3      152.86      161.14     23.89 o 
   7  13   3      428.62      463.29     54.25 o 
   8  13   3      180.42      157.34     26.81 o 
  -6 -13   4      101.90       86.06     15.52 o 
  -5 -13   4       34.98       27.49     13.58 o 
  -4 -13   4      143.63      125.33     24.41 o 
  -3 -13   4       97.09       83.03     18.73 o 
  -2 -13   4      140.55      124.54     19.64 o 
  -1 -13   4       77.82       79.50     19.27 o 
   0 -13   4       16.62        1.40     10.40 o 
  -8 -12   4      185.94      151.91     37.55 o 
  -7 -12   4      528.07      547.44     20.61 o 
  -6 -12   4       45.64       52.09     14.43 o 
  -5 -12   4       29.47       24.83      8.66 o 
  -4 -12   4      100.72       75.28     16.50 o 
  -3 -12   4      737.43      719.14     57.77 o 
  -2 -12   4       52.31       66.94     13.19 o 
  -1 -12   4      374.65      354.00     33.08 o 
   0 -12   4      203.55      174.25     38.58 o 
   1 -12   4      351.02      311.50     87.39 o 
   2 -12   4      806.68      822.53     33.91 o 
  -9 -11   4        1.19        9.41     12.13 o 
  -8 -11   4      102.44      124.44     28.47 o 
  -7 -11   4      547.23      554.06     22.35 o 
  -6 -11   4       97.45      105.12     17.93 o 
  -5 -11   4       16.35       23.37     10.42 o 
  -4 -11   4       91.10       83.98     19.68 o 
  -3 -11   4      311.69      334.94     35.66 o 
  -2 -11   4      215.87      173.47     31.91 o 
  -1 -11   4      402.79      446.68     39.28 o 
   0 -11   4      387.47      332.97     37.26 o 
   1 -11   4      110.91      101.43     21.66 o 
   2 -11   4      288.52      306.22     82.76 o 
   3 -11   4      636.83      561.53     96.71 o 
   4 -11   4       77.96       79.38     21.78 o 
 -10 -10   4       99.83      107.02     34.00 o 
  -9 -10   4        6.01        0.00     13.37 o 
  -8 -10   4     1221.33     1209.61     45.80 o 
  -7 -10   4      661.09      654.64    100.75 o 
  -6 -10   4      984.77      991.10     42.33 o 
  -5 -10   4        0.17       16.69     11.96 o 
  -4 -10   4      272.13      279.78     37.88 o 
  -3 -10   4      452.87      437.78     48.71 o 
  -2 -10   4        4.32        9.60      6.71 o 
  -1 -10   4     2651.60     2670.00     72.37 o 
   0 -10   4       58.88       64.11     12.54 o 
   1 -10   4      238.84      207.22     38.84 o 
   2 -10   4      187.41      182.49     38.45 o 
   3 -10   4     1255.01     1356.41     45.22 o 
   4 -10   4        8.28       11.30     14.69 o 
   5 -10   4      256.68      285.34     74.43 o 
   6 -10   4      107.87      116.35     43.32 o 
 -10  -9   4      149.73      139.21     30.12 o 
  -9  -9   4      117.94      135.00     37.55 o 
  -8  -9   4      585.96      609.63     47.36 o 
  -7  -9   4      112.43      134.47     18.89 o 
  -6  -9   4      674.66      657.77     31.95 o 
  -5  -9   4        3.09        7.11      7.32 o 
  -4  -9   4        2.27        1.07     10.07 o 
  -3  -9   4       22.75       21.35     12.67 o 
  -2  -9   4      424.44      442.53     20.71 o 
  -1  -9   4     1379.88     1317.38     51.97 o 
   0  -9   4     1171.21     1219.08     98.86 o 
   1  -9   4      147.83      185.06     51.66 o 
   2  -9   4      207.12      211.96     22.13 o 
   3  -9   4      290.82      276.68     49.96 o 
   4  -9   4      183.18      194.90     50.09 o 
   5  -9   4      206.15      259.10     57.51 o 
   6  -9   4      699.88      714.68    114.45 o 
   7  -9   4      295.69      237.48     57.02 o 
 -11  -8   4       69.41       59.91     27.97 o 
 -10  -8   4      131.32      136.48     36.80 o 
  -9  -8   4      821.05      870.88     39.28 o 
  -8  -8   4      254.82      244.66     52.48 o 
  -7  -8   4      788.22      713.36     43.24 o 
  -6  -8   4      363.29      323.69     54.25 o 
  -5  -8   4        1.53       10.24      5.68 o 
  -4  -8   4      157.43      148.60     18.14 o 
  -3  -8   4     2814.95     2881.16     71.05 o 
  -2  -8   4      142.90      150.56     22.47 o 
  -1  -8   4      137.09      140.60     17.36 o 
   0  -8   4       32.58       36.26      8.13 o 
   1  -8   4      311.74      302.66     27.80 o 
   2  -8   4        0.30        5.37      7.59 o 
   3  -8   4        8.99        9.58      3.90 o 
   4  -8   4      701.98      689.13     14.06 o 
   5  -8   4     1990.06     2180.34    136.73 o 
   6  -8   4     1334.76     1418.88     94.81 o 
   7  -8   4       82.65      114.86     31.60 o 
   8  -8   4      433.02      457.47     51.24 o 
 -11  -7   4       99.30      107.19     24.26 o 
 -10  -7   4        1.74       23.10     10.81 o 
  -9  -7   4      788.04      830.12     50.25 o 
  -8  -7   4      600.78      534.13     30.53 o 
  -7  -7   4       50.65       64.67     10.27 o 
  -6  -7   4      199.51      173.51     19.16 o 
  -5  -7   4       87.44       79.50     10.90 o 
  -4  -7   4        5.28       11.15      4.81 o 
  -3  -7   4     5226.70     5369.87     86.63 o 
  -2  -7   4     1237.68     1189.66     35.42 o 
  -1  -7   4       15.38       25.04      6.05 o 
   0  -7   4      285.32      275.57     31.21 o 
   1  -7   4      196.89      220.82     19.78 o 
   2  -7   4       19.21       14.28      4.57 o 
   3  -7   4        2.18        7.51      4.90 o 
   4  -7   4      752.64      677.64     44.69 o 
   5  -7   4      327.35      346.32     51.16 o 
   6  -7   4     1442.77     1718.25     64.69 o 
   7  -7   4       63.54       49.68     11.06 o 
   8  -7   4      162.85      155.63     43.73 o 
   9  -7   4      164.81      155.38     41.84 o 
 -11  -6   4      311.65      307.54     52.81 o 
 -10  -6   4      120.63      101.33     21.78 o 
  -9  -6   4      361.83      409.37     68.82 o 
  -8  -6   4     1151.32     1260.03     38.12 o 
  -7  -6   4      283.25      243.64     11.86 o 
  -6  -6   4      562.70      533.13      9.35 o 
  -5  -6   4        3.25        8.39      3.14 o 
  -4  -6   4      109.35      131.93     13.82 o 
  -3  -6   4     5939.41     5878.51     57.47 o 
  -2  -6   4     2190.26     2082.57     45.76 o 
  -1  -6   4     1184.87     1198.84     26.60 o 
   0  -6   4      402.75      411.64     23.97 o 
   1  -6   4     1114.38     1118.56     21.18 o 
   2  -6   4       28.08       25.60      5.36 o 
   3  -6   4      690.41      704.83     26.29 o 
   4  -6   4      752.82      725.02     26.85 o 
   5  -6   4      151.96      139.87     22.31 o 
   6  -6   4      567.85      719.13     70.47 o 
   7  -6   4      559.30      583.23     62.71 o 
   8  -6   4       71.67       80.54     20.30 o 
   9  -6   4        6.28       15.27     12.05 o 
 -12  -5   4      350.69      326.52     62.14 o 
 -11  -5   4      590.08      539.08     84.41 o 
 -10  -5   4       93.75      105.46     23.43 o 
  -9  -5   4      211.33      249.28     52.48 o 
  -8  -5   4     1495.75     1644.72     44.97 o 
  -7  -5   4      343.08      347.81     45.71 o 
  -6  -5   4       15.84       18.83      7.06 o 
  -5  -5   4      322.24      316.13     13.96 o 
  -4  -5   4     1032.09      986.05     21.09 o 
  -3  -5   4     6325.62     6747.10     63.55 o 
  -2  -5   4     2561.26     2438.04     34.41 o 
  -1  -5   4        6.22        9.85      4.48 o 
   0  -5   4       29.71       34.76      4.68 o 
   1  -5   4      584.42      533.07     13.47 o 
   2  -5   4      679.07      694.38     19.62 o 
   3  -5   4      220.18      212.16     16.74 o 
   4  -5   4      586.04      596.98     17.31 o 
   5  -5   4      339.21      325.31     52.73 o 
   6  -5   4      813.05      739.53     30.54 o 
   7  -5   4       98.58      104.63     25.58 o 
   8  -5   4      327.95      315.21     61.47 o 
   9  -5   4       17.86       12.87      9.32 o 
  10  -5   4      261.73      240.04     51.00 o 
 -12  -4   4       96.21       70.14     26.82 o 
 -11  -4   4     1275.90     1457.41     60.07 o 
 -10  -4   4       19.61       45.55     14.61 o 
  -9  -4   4        8.54        7.01     12.63 o 
  -8  -4   4      204.06      236.08     46.62 o 
  -7  -4   4      592.74      526.62     30.12 o 
  -6  -4   4       79.46       85.24     20.13 o 
  -5  -4   4      367.92      317.07     17.45 o 
  -4  -4   4      592.37      471.23     12.77 o 
  -3  -4   4        0.40        3.61      2.75 o 
  -2  -4   4     2015.15     1885.40     32.96 o 
  -1  -4   4       27.12       35.45      4.57 o 
   0  -4   4      346.28      370.89     10.55 o 
   1  -4   4     2181.19     2280.12     61.89 o 
   2  -4   4     5614.68     5836.57     68.82 o 
   3  -4   4       78.38       84.90      8.86 o 
   4  -4   4      885.37      883.45     21.93 o 
   5  -4   4      164.45      161.69     15.51 o 
   6  -4   4      167.37      143.89     13.89 o 
   7  -4   4      485.25      450.91     20.79 o 
   8  -4   4        1.72       18.73     21.87 o 
   9  -4   4      129.82      122.29     32.84 o 
  10  -4   4      277.71      268.43     53.64 o 
  11  -4   4     1121.79     1236.60     40.68 o 
 -12  -3   4       20.82       25.66     11.14 o 
 -11  -3   4      694.05      799.67     36.88 o 
 -10  -3   4      189.34      173.95     42.50 o 
  -9  -3   4      102.45      116.27     19.72 o 
  -8  -3   4      957.76      943.25     48.11 o 
  -7  -3   4     1047.87     1037.15     47.20 o 
  -6  -3   4        3.18       14.03      5.78 o 
  -5  -3   4      608.11      616.40     27.31 o 
  -4  -3   4     3544.68     3391.57     53.02 o 
  -3  -3   4       18.42       21.61      3.59 o 
  -2  -3   4     8727.31     8958.66     44.38 o 
  -1  -3   4        5.79        8.48      3.85 o 
   0  -3   4     3120.07     3040.34     42.71 o 
   1  -3   4     1737.95     1766.44     36.52 o 
   2  -3   4     8223.81     8716.57     41.91 o 
   3  -3   4     6445.71     7105.99     61.47 o 
   4  -3   4      530.14      494.27     16.32 o 
   5  -3   4      236.22      275.77     22.41 o 
   6  -3   4      234.60      217.07     14.42 o 
   7  -3   4      987.08     1009.19     21.48 o 
   8  -3   4      606.14      572.77     56.69 o 
   9  -3   4      180.27      180.96     46.37 o 
  10  -3   4      499.83      497.82     55.12 o 
  11  -3   4     1531.46     1675.01     66.92 o 
 -11  -2   4       18.11       18.48      7.43 o 
 -10  -2   4      620.50      710.96     30.61 o 
  -9  -2   4      305.03      334.36     49.35 o 
  -8  -2   4        5.35        4.04      6.27 o 
  -7  -2   4      338.24      404.74     22.69 o 
  -6  -2   4     3009.88     3018.13     60.90 o 
  -5  -2   4     1481.72     1384.55     45.71 o 
  -4  -2   4      617.69      835.30     21.36 o 
  -3  -2   4     2609.83     2644.41     41.70 o 
  -2  -2   4      521.50      471.15      8.63 o 
  -1  -2   4      937.98      970.33     21.94 o 
   0  -2   4    74923.96    80895.53    103.23 o 
   1  -2   4     5015.64     5223.56     23.95 o 
   2  -2   4     3086.88     3178.20     57.15 o 
   3  -2   4    11912.93    12927.77     73.96 o 
   4  -2   4     7077.29     7952.47     84.83 o 
   5  -2   4     2996.28     3045.29     64.76 o 
   6  -2   4        0.71        1.79      2.04 o 
   7  -2   4      313.51      242.82     16.87 o 
   8  -2   4     1750.40     1830.29     85.52 o 
   9  -2   4        7.71       14.35      7.43 o 
  10  -2   4       97.31       74.84     17.49 o 
  11  -2   4      116.54      115.77     27.48 o 
 -11  -1   4       57.50       37.79      9.90 o 
 -10  -1   4      328.19      298.05     57.93 o 
  -9  -1   4      234.73      274.78     35.73 o 
  -8  -1   4     1473.92     1498.82     38.58 o 
  -7  -1   4     2277.03     2292.16     40.19 o 
  -6  -1   4     2304.12     2338.70     42.00 o 
  -5  -1   4        4.12        4.43      4.09 o 
  -4  -1   4     3452.29     3440.85     74.10 o 
  -3  -1   4      216.55      180.13      3.29 o 
  -2  -1   4      619.84      604.15      9.18 o 
  -1  -1   4     2138.02     2056.75     25.77 o 
   0  -1   4     8044.01     8597.54     41.46 o 
   1  -1   4     2533.96     2398.24     35.48 o 
   2  -1   4    19752.97    20471.74    126.17 o 
   3  -1   4     3133.55     3165.80     37.25 o 
   4  -1   4     1170.07     1245.29     20.72 o 
   5  -1   4      385.04      374.78     12.74 o 
   6  -1   4       89.44      103.88     10.58 o 
   7  -1   4      105.91      100.40     15.21 o 
   8  -1   4      439.15      451.17     48.69 o 
   9  -1   4      800.71      789.93     55.24 o 
  10  -1   4       43.41       56.73     20.88 o 
  11  -1   4      263.96      242.52     29.13 o 
  12  -1   4        1.32       15.27      9.65 o 
 -10   0   4      338.20      347.81     21.04 o 
  -9   0   4      200.28      171.63     28.80 o 
  -8   0   4      247.66      228.41     21.37 o 
  -7   0   4      132.63      123.75     13.62 o 
  -6   0   4     3433.42     3299.44     58.68 o 
  -5   0   4       56.95       43.93      3.82 o 
  -4   0   4     1515.01     1395.42     31.38 o 
  -3   0   4       36.28       46.14      4.87 o 
  -2   0   4      289.63      269.37      5.77 o 
  -1   0   4     1077.14     1157.56     15.34 o 
   0   0   4     1490.12     1487.06     22.07 o 
   1   0   4      259.79      258.00      6.26 o 
   2   0   4     1662.07     1838.06     24.18 o 
   3   0   4     2715.85     2755.36     34.81 o 
   4   0   4      213.03      182.54     11.87 o 
   5   0   4     5958.96     6339.14     65.46 o 
   6   0   4      144.06      186.16     25.17 o 
   7   0   4      114.87      116.44     17.00 o 
   8   0   4      226.72      265.45     20.97 o 
   9   0   4      344.01      328.78     25.28 o 
  10   0   4      197.96      173.80     21.74 o 
  11   0   4       46.19       45.97      8.05 o 
  12   0   4       70.64       44.64     14.03 o 
  -9   1   4      262.31      258.11     25.17 o 
  -8   1   4       92.17       87.86     14.03 o 
  -7   1   4       59.34       57.13      7.29 o 
  -6   1   4     1060.54     1051.20     22.07 o 
  -5   1   4      694.21      696.62     13.55 o 
  -4   1   4     7294.46     7473.45     39.04 o 
  -3   1   4     5435.76     5843.97     36.23 o 
  -2   1   4       81.27       91.44      8.28 o 
  -1   1   4        3.51        1.64      3.11 o 
   0   1   4     6347.18     6645.85     38.78 o 
   1   1   4     5476.18     5605.89     39.15 o 
   2   1   4    17371.83    18783.65     77.92 o 
   3   1   4     1428.71     1310.07     18.04 o 
   4   1   4       50.62       49.85      5.41 o 
   5   1   4     6613.76     6696.44     43.12 o 
   6   1   4     4221.41     4375.33     42.50 o 
   7   1   4      458.72      442.90     24.84 o 
   8   1   4     1465.84     1458.55     46.47 o 
   9   1   4      697.59      664.23     38.90 o 
  10   1   4      128.09      121.14     16.77 o 
  11   1   4     1544.25     1562.19     30.85 o 
  -9   2   4      881.04      847.03     22.53 o 
  -8   2   4       46.34       51.97      8.07 o 
  -7   2   4       27.49       30.51      3.66 o 
  -6   2   4      304.42      299.92     14.27 o 
  -5   2   4       44.77       32.00      3.59 o 
  -4   2   4     2295.65     2170.65     44.82 o 
  -3   2   4     4563.68     4505.07     27.76 o 
  -2   2   4     1582.31     1694.07     24.54 o 
  -1   2   4     2402.32     2524.56     39.92 o 
   0   2   4       22.51       32.35      3.86 o 
   1   2   4     4076.56     3921.28     34.17 o 
   2   2   4     3093.73     3201.78     51.39 o 
   3   2   4     1300.46     1259.14     20.68 o 
   4   2   4      752.90      633.85     11.16 o 
   5   2   4     3015.04     2954.83     33.88 o 
   6   2   4     2437.88     2332.69     39.04 o 
   7   2   4      973.73      940.92     29.20 o 
   8   2   4     1251.55     1267.80     39.71 o 
   9   2   4      851.20      839.93     37.09 o 
  10   2   4        2.50       12.46     12.54 o 
  11   2   4     1403.71     1338.39     45.83 o 
  12   2   4      613.77      521.42     56.52 o 
  -9   3   4        9.63       13.12     10.07 o 
  -8   3   4      548.95      567.88     20.05 o 
  -7   3   4      133.56      118.46      9.37 o 
  -6   3   4      143.41      127.21      8.01 o 
  -5   3   4       72.60       81.34      7.95 o 
  -4   3   4      243.27      204.12     10.24 o 
  -3   3   4    11758.85    12738.35     63.56 o 
  -2   3   4      507.22      470.97     12.41 o 
  -1   3   4      149.12      142.85      7.76 o 
   0   3   4     2325.59     2397.14     31.66 o 
   2   3   4     1039.68     1091.16     16.02 o 
   3   3   4     1741.16     1710.55     28.20 o 
   4   3   4     2996.45     3002.35     42.04 o 
   5   3   4      341.56      335.25     10.12 o 
   6   3   4     3069.92     3165.08     43.13 o 
   7   3   4     1176.40     1185.28     29.04 o 
   8   3   4       12.16       17.19      7.22 o 
   9   3   4       37.52       43.81      8.60 o 
  10   3   4      917.93      944.16     28.22 o 
  11   3   4       18.70       22.60      6.92 o 
  13   3   4      178.31      118.74     30.70 o 
  -9   4   4      202.49      240.78     28.39 o 
  -8   4   4     1057.16      981.45     35.65 o 
  -7   4   4       23.73       34.57      9.57 o 
  -6   4   4      122.86      108.67     18.15 o 
  -5   4   4      119.16      134.42     32.51 o 
  -4   4   4      400.44      349.43     13.88 o 
  -3   4   4     5434.68     5284.44     38.54 o 
  -2   4   4      825.47      980.27     24.15 o 
  -1   4   4      864.45      985.81     22.52 o 
   0   4   4     1234.83     1340.78     21.09 o 
   1   4   4     4535.01     4735.53     52.00 o 
   2   4   4      700.18      682.33     12.81 o 
   3   4   4     1261.08     1159.49     20.17 o 
   4   4   4     4047.65     4401.03     82.33 o 
   5   4   4     1535.49     1685.33     36.83 o 
   6   4   4     3277.41     3501.02     52.24 o 
   7   4   4       32.38       53.88     10.38 o 
   8   4   4     1018.71     1083.35     35.64 o 
   9   4   4     1735.11     1767.42     57.84 o 
  10   4   4       62.64       96.31     15.42 o 
  11   4   4      221.04      209.02     30.80 o 
  12   4   4        2.76       18.15     12.46 o 
  13   4   4       10.72        1.24      6.35 o 
  -9   5   4        0.90       18.15     13.37 o 
  -8   5   4      254.12      248.05     34.99 o 
  -7   5   4      985.71      990.37     33.09 o 
  -6   5   4      593.16      615.33     52.48 o 
  -5   5   4      320.19      333.86     28.22 o 
  -4   5   4      241.65      302.01     42.33 o 
  -3   5   4       94.16       96.94      6.92 o 
  -2   5   4     1382.60     1380.24     21.37 o 
  -1   5   4       32.62       46.59      5.43 o 
   0   5   4      735.60      748.88     21.81 o 
   1   5   4       86.50       58.68      7.35 o 
   2   5   4     2690.85     2632.96     48.59 o 
   3   5   4      388.29      329.49     22.52 o 
   4   5   4      144.45      166.43     15.51 o 
   5   5   4        7.59       11.34      4.52 o 
   6   5   4      749.16      724.17     23.49 o 
   7   5   4     2174.93     2322.37     77.03 o 
   8   5   4       29.91       34.75      7.65 o 
   9   5   4      799.34      800.65     30.29 o 
  10   5   4      644.91      654.17     45.71 o 
  11   5   4      509.80      527.03     18.69 o 
  12   5   4      166.08      157.77     31.77 o 
  13   5   4       69.04      102.49     22.36 o 
  -8   6   4      289.17      251.76     40.43 o 
  -7   6   4     1131.59     1177.84     83.18 o 
  -6   6   4       11.67       11.06      8.25 o 
  -5   6   4     1346.21     1403.61     42.66 o 
  -4   6   4      130.18      157.36     24.34 o 
  -3   6   4        0.55        1.63      1.34 o 
  -2   6   4      366.49      371.45     12.18 o 
  -1   6   4       99.77       96.65     11.14 o 
   0   6   4      902.74      790.93     16.85 o 
   1   6   4     5577.57     5800.93     79.38 o 
   2   6   4     8430.94     8880.36     85.22 o 
   3   6   4     1408.89     1448.83     31.77 o 
   4   6   4        9.15       11.62      6.27 o 
   5   6   4     1188.05     1230.80     38.21 o 
   6   6   4        4.01       17.81      7.15 o 
   7   6   4     1757.85     1816.78     32.01 o 
   8   6   4      911.60      900.28     33.65 o 
   9   6   4      422.80      402.71     16.71 o 
  10   6   4     1191.51     1246.10     27.58 o 
  11   6   4      496.31      490.20     23.21 o 
  12   6   4       59.03      102.90     23.52 o 
  13   6   4       32.49       31.60     18.24 o 
  -8   7   4       80.38       81.53     26.41 o 
  -7   7   4      931.63      849.67     41.75 o 
  -6   7   4      260.96      270.65     38.70 o 
  -5   7   4     1069.40     1154.99     96.71 o 
  -4   7   4      675.70      639.01     53.47 o 
  -3   7   4       11.97       10.50      2.06 o 
  -2   7   4      292.24      261.21     24.52 o 
  -1   7   4     1080.29     1005.55     27.13 o 
   0   7   4      460.41      430.38     17.75 o 
   1   7   4     2882.47     2848.82     36.64 o 
   2   7   4     5261.98     5369.66     98.44 o 
   3   7   4      329.68      330.21     34.80 o 
   4   7   4      698.57      693.17     23.76 o 
   5   7   4      141.50      166.58     22.68 o 
   6   7   4      153.51      185.28     25.15 o 
   7   7   4      565.20      561.60     23.14 o 
   8   7   4     2544.52     2557.77     59.04 o 
   9   7   4        5.81        5.33      4.35 o 
  10   7   4      411.06      404.84     16.18 o 
  11   7   4       78.60       99.59     19.60 o 
  12   7   4      134.69      128.15     27.48 o 
  -7   8   4      809.68      823.76     64.78 o 
  -6   8   4      895.27      906.69     63.95 o 
  -5   8   4      531.67      588.26     94.32 o 
  -4   8   4      167.34      165.86     37.55 o 
  -3   8   4        0.41        6.22      2.90 o 
  -2   8   4      129.61      135.45     18.86 o 
  -1   8   4     2097.41     2008.17     34.00 o 
   0   8   4       33.96       41.26     10.48 o 
   1   8   4     1375.40     1348.22     91.80 o 
   2   8   4     1813.78     1784.58     42.06 o 
   3   8   4     1272.67     1194.43     42.96 o 
   4   8   4       51.11       51.02      9.57 o 
   5   8   4     1369.42     1367.26     55.62 o 
   6   8   4      420.80      442.72     30.33 o 
   7   8   4      450.84      422.00     16.41 o 
   8   8   4     2143.12     2086.13     31.25 o 
   9   8   4      152.96      150.65     22.88 o 
  10   8   4      235.97      250.99     28.01 o 
  11   8   4       71.50       61.10     11.42 o 
  12   8   4       16.12       15.76     11.96 o 
  -6   9   4      448.59      478.51     60.65 o 
  -5   9   4       32.55       34.24     14.36 o 
  -4   9   4      129.39      138.46     23.02 o 
  -3   9   4       18.64       23.93     18.07 o 
  -2   9   4      233.42      248.93     13.53 o 
  -1   9   4      428.98      395.50     28.10 o 
   0   9   4     1134.69     1142.84     45.10 o 
   1   9   4      204.77      215.60     25.64 o 
   2   9   4      471.91      452.49     25.50 o 
   3   9   4      590.32      539.14     31.31 o 
   4   9   4      390.58      382.26     26.05 o 
   5   9   4      863.74      866.58     39.06 o 
   6   9   4      554.88      585.95     36.48 o 
   7   9   4     1261.66     1269.43     28.24 o 
   8   9   4      126.58      130.93     17.89 o 
   9   9   4      799.06      781.40     29.25 o 
  10   9   4      377.42      353.34     19.29 o 
  11   9   4       95.78       71.62     18.98 o 
  12   9   4        8.48       25.42     14.85 o 
  -5  10   4       98.80      124.35     32.84 o 
  -4  10   4      220.18      229.81     49.26 o 
  -3  10   4      343.44      335.93     69.40 o 
  -2  10   4        8.67       11.06     10.56 o 
  -1  10   4        3.99        6.00      4.12 o 
   0  10   4      394.88      343.83     21.98 o 
   1  10   4      375.02      344.09     27.30 o 
   2  10   4      742.79      797.34     40.52 o 
   3  10   4       48.73       50.62     17.62 o 
   4  10   4       52.88       46.12     10.39 o 
   5  10   4      344.77      264.73     36.27 o 
   6  10   4     2195.27     2138.99     68.65 o 
   7  10   4      348.51      319.00     17.07 o 
   8  10   4      165.74      187.03     28.33 o 
   9  10   4      220.70      164.84     23.63 o 
  10  10   4      764.27      756.48     50.38 o 
  11  10   4      464.98      407.63    105.37 o 
  -4  11   4      550.28      482.39     77.98 o 
  -3  11   4      327.34      326.02     50.42 o 
  -2  11   4      407.29      443.94     82.27 o 
  -1  11   4      130.40      200.10     30.94 o 
   0  11   4      203.13      197.06     31.11 o 
   1  11   4      377.95      335.51     41.22 o 
   2  11   4      657.51      690.47     24.16 o 
   3  11   4       66.41       51.37     12.65 o 
   4  11   4       23.29       25.62     15.35 o 
   5  11   4      179.08      196.85     27.51 o 
   6  11   4     2142.14     2214.89     45.36 o 
   7  11   4      410.18      405.90     19.62 o 
   8  11   4       49.04       39.01      7.95 o 
   9  11   4       47.27       46.46     10.64 o 
  10  11   4       89.70       65.52     18.40 o 
  -2  12   4      479.12      456.48     60.15 o 
  -1  12   4       61.70       73.36     16.75 o 
   0  12   4      141.22      120.31     28.88 o 
   1  12   4       18.25       10.56     10.40 o 
   2  12   4     1048.56     1010.56     52.07 o 
   3  12   4      489.13      464.37     38.49 o 
   4  12   4       25.24       29.50      8.75 o 
   5  12   4       21.72       44.96     18.48 o 
   6  12   4      888.67      945.70     65.89 o 
   7  12   4      174.20      146.71     26.54 o 
   8  12   4       83.31       58.12     11.17 o 
   9  12   4       33.24       25.17      9.12 o 
   0  13   4      242.95      247.22     51.16 o 
   1  13   4       96.81       56.11     31.44 o 
   2  13   4      166.75      123.01     44.68 o 
   3  13   4      247.17      213.77     45.30 o 
   4  13   4      115.74      111.82     16.40 o 
   5  13   4      117.91      120.86     28.39 o 
   6  13   4      106.01      101.34     21.04 o 
   7  13   4      669.96      633.51     26.16 o 
   8  13   4      247.69      238.83     46.20 o 
  -5 -13   5       92.74       83.67     37.22 o 
  -4 -13   5      146.15      103.16     19.61 o 
  -3 -13   5       95.31       88.11     31.81 o 
  -2 -13   5       19.60       16.39     10.52 o 
  -1 -13   5       23.52       17.48      8.89 o 
  -7 -12   5      250.31      235.17     61.23 o 
  -6 -12   5      274.76      273.48     35.61 o 
  -5 -12   5      234.41      203.66     27.97 o 
  -4 -12   5      192.95      150.49     30.25 o 
  -3 -12   5      391.16      378.67     32.06 o 
  -2 -12   5        7.20        0.00      8.34 o 
  -1 -12   5       82.15       76.92     15.21 o 
   0 -12   5      135.61      128.04     40.64 o 
   1 -12   5      496.56      418.52     91.10 o 
   2 -12   5      757.12      753.21    109.75 o 
  -9 -11   5       28.19       20.46     18.57 o 
  -8 -11   5      195.66      205.96     46.70 o 
  -7 -11   5      726.06      742.78     28.26 o 
  -6 -11   5        1.41       23.82      8.99 o 
  -5 -11   5      499.50      441.47     24.17 o 
  -4 -11   5        6.97       15.56      9.54 o 
  -3 -11   5      641.26      633.74     58.09 o 
  -2 -11   5      460.17      421.82     41.91 o 
  -1 -11   5      485.55      563.40     37.92 o 
   0 -11   5      367.12      321.82     36.60 o 
   1 -11   5      176.56      143.50     30.22 o 
   2 -11   5      325.06      279.40     75.01 o 
   3 -11   5      171.63      153.40     29.54 o 
   4 -11   5        3.48       28.96     11.30 o 
  -9 -10   5        7.81       26.98     16.34 o 
  -8 -10   5      803.60      795.21     65.19 o 
  -7 -10   5      736.88      773.56     19.43 o 
  -6 -10   5     1068.46     1081.37     32.20 o 
  -5 -10   5      131.56      138.27     25.01 o 
  -4 -10   5      359.49      325.22     32.08 o 
  -3 -10   5      330.73      322.99     26.14 o 
  -2 -10   5      114.70      130.91     22.20 o 
  -1 -10   5     1255.71     1232.32     34.49 o 
   0 -10   5       23.00       18.17      7.30 o 
   1 -10   5      301.29      281.36     35.13 o 
   2 -10   5      240.53      224.28     26.31 o 
   3 -10   5      189.44      214.87     46.79 o 
   4 -10   5       17.13       25.42     16.50 o 
   5 -10   5      227.29      223.62     64.53 o 
 -10  -9   5       74.78       64.36     22.69 o 
  -9  -9   5       82.92      105.21     24.18 o 
  -8  -9   5        1.69        5.61     12.79 o 
  -7  -9   5      652.40      619.10     30.53 o 
  -6  -9   5     2396.50     2447.17     66.34 o 
  -5  -9   5      506.59      474.69     18.31 o 
  -4  -9   5      367.42      358.77     33.25 o 
  -3  -9   5      110.48      133.88     20.00 o 
  -2  -9   5     5166.65     5501.48    185.99 o 
  -1  -9   5      191.21      208.62     25.69 o 
   0  -9   5      344.77      338.12     26.05 o 
   1  -9   5        0.36       12.22     10.15 o 
   2  -9   5      584.58      632.68     32.84 o 
   3  -9   5      153.84      138.23     19.51 o 
   4  -9   5       21.82       34.57     14.61 o 
   5  -9   5      338.73      395.83     77.73 o 
   6  -9   5      222.36      211.24     58.34 o 
   7  -9   5        3.24       29.13     12.38 o 
 -11  -8   5      245.31      194.33     58.92 o 
 -10  -8   5       43.86       41.84     18.07 o 
  -9  -8   5     1894.72     1946.40     53.31 o 
  -8  -8   5       32.49       21.54      8.66 o 
  -7  -8   5       13.69       10.32      6.18 o 
  -6  -8   5      108.15      125.94     18.74 o 
  -5  -8   5      578.15      550.11     19.90 o 
  -4  -8   5     2268.88     2284.03     52.52 o 
  -3  -8   5      964.51     1039.82     32.15 o 
  -2  -8   5      267.91      264.30     35.62 o 
  -1  -8   5      237.40      267.21     28.47 o 
   0  -8   5     3694.58     3881.89     78.76 o 
   1  -8   5       88.30       85.79     12.88 o 
   2  -8   5       57.37       70.64     10.72 o 
   3  -8   5       12.08        5.39      4.93 o 
   4  -8   5      741.35      739.62     56.81 o 
   5  -8   5     1334.70     1448.99     80.21 o 
   6  -8   5     2249.92     2606.29     57.60 o 
   7  -8   5      234.61      280.39     56.77 o 
   8  -8   5        0.17       21.29     15.51 o 
 -11  -7   5        3.35       20.71     11.14 o 
 -10  -7   5        1.02       19.80     14.77 o 
  -9  -7   5     1061.24     1169.10     39.44 o 
  -8  -7   5      471.14      481.24     77.57 o 
  -7  -7   5        4.99        7.06      2.87 o 
  -6  -7   5      551.42      494.32     16.46 o 
  -5  -7   5       62.17       60.80      8.85 o 
  -4  -7   5      444.03      429.52     15.71 o 
  -3  -7   5     2525.12     2727.11     52.78 o 
  -2  -7   5     1494.77     1390.86     44.77 o 
  -1  -7   5       17.89       13.86      6.19 o 
   0  -7   5     2083.91     2089.10     40.42 o 
   1  -7   5      161.45      200.04     24.02 o 
   2  -7   5      239.26      267.72     25.32 o 
   3  -7   5      215.83      198.95     14.17 o 
   4  -7   5      357.06      294.84     33.04 o 
   5  -7   5      416.13      387.57     13.01 o 
   6  -7   5      753.03      823.76     96.46 o 
   7  -7   5       78.47      105.21     24.51 o 
   8  -7   5       59.12       34.90     10.48 o 
   9  -7   5       11.72       32.59     16.17 o 
 -11  -6   5       36.80       30.28      9.32 o 
 -10  -6   5       56.68       59.58     17.16 o 
  -9  -6   5      895.28     1005.80     38.37 o 
  -8  -6   5     1682.95     1791.03     57.43 o 
  -7  -6   5      233.50      199.06     22.44 o 
  -6  -6   5      551.62      498.69      9.70 o 
  -5  -6   5       44.06       50.10      9.53 o 
  -4  -6   5        0.03        2.79      2.17 o 
  -3  -6   5     2812.12     2821.22     48.36 o 
  -2  -6   5     2047.39     1917.63     82.56 o 
  -1  -6   5      700.93      679.04     22.20 o 
   0  -6   5     1457.89     1444.88     36.39 o 
   1  -6   5     1866.58     2020.84     26.92 o 
   2  -6   5      217.63      228.34     16.64 o 
   3  -6   5      266.33      278.42     10.26 o 
   4  -6   5      275.36      227.79     28.99 o 
   5  -6   5      264.65      250.59     24.96 o 
   6  -6   5     1227.44     1225.70     68.82 o 
   7  -6   5      479.55      477.36     78.97 o 
   8  -6   5       30.76       56.11     16.83 o 
   9  -6   5       42.74       15.68      8.99 o 
 -11  -5   5      376.13      351.19     60.07 o 
 -10  -5   5       18.47       36.22     11.63 o 
  -9  -5   5      709.89      705.77     38.29 o 
  -8  -5   5     1396.71     1517.24     44.56 o 
  -7  -5   5      587.98      572.42     67.91 o 
  -6  -5   5        9.41        7.37      4.17 o 
  -5  -5   5      105.20      113.96     12.02 o 
  -4  -5   5      490.66      522.40     21.60 o 
  -3  -5   5     4160.77     4333.54     37.78 o 
  -2  -5   5     2441.55     2304.60     54.65 o 
  -1  -5   5      127.74      136.06     12.84 o 
   0  -5   5      411.30      434.25     16.92 o 
   1  -5   5      915.40      876.87     29.55 o 
   2  -5   5      146.84      163.06     14.97 o 
   3  -5   5        2.48        1.28      2.64 o 
   4  -5   5      585.73      580.62     16.76 o 
   5  -5   5     1108.84     1082.39     50.10 o 
   6  -5   5      765.03      705.49     30.07 o 
   7  -5   5       58.36       68.08     18.65 o 
   8  -5   5      421.65      463.00     44.72 o 
   9  -5   5       17.74       31.11     19.72 o 
  10  -5   5      244.05      241.20     47.20 o 
 -11  -4   5      673.96      750.49     40.93 o 
 -10  -4   5       86.96      113.63     29.46 o 
  -9  -4   5       17.69       20.63     12.63 o 
  -8  -4   5     1033.94     1082.70     34.99 o 
  -7  -4   5      661.39      645.94     25.91 o 
  -6  -4   5      983.86      912.80     43.40 o 
  -5  -4   5      504.46      446.00     33.09 o 
  -4  -4   5     1002.33      876.22     20.71 o 
  -3  -4   5      456.19      440.83     10.52 o 
  -2  -4   5     1537.31     1472.85     33.16 o 
  -1  -4   5       22.78       26.03      3.57 o 
   0  -4   5      650.56      625.29     13.82 o 
   1  -4   5     3942.27     3945.75     52.43 o 
   2  -4   5     2129.51     2183.78     32.86 o 
   3  -4   5       66.46       98.38     14.97 o 
   4  -4   5     1295.84     1277.54     25.83 o 
   5  -4   5      726.63      693.33     25.38 o 
   6  -4   5      162.77      154.92     14.23 o 
   7  -4   5      148.24      128.90     19.43 o 
   8  -4   5       40.61       72.28     16.34 o 
   9  -4   5      152.86      138.38     35.81 o 
  10  -4   5      287.85      245.90     59.91 o 
  11  -4   5     1479.83     1619.56     49.01 o 
 -11  -3   5      178.43      159.83     40.19 o 
 -10  -3   5      228.87      258.36     51.82 o 
  -9  -3   5       85.07      112.80     25.99 o 
  -8  -3   5     1753.82     1856.87     87.39 o 
  -7  -3   5     1186.44     1244.02     55.95 o 
  -6  -3   5      177.09      145.48     29.87 o 
  -5  -3   5      206.87      240.21     39.28 o 
  -4  -3   5     7261.33     7714.01     57.55 o 
  -3  -3   5     5305.38     5461.66     44.10 o 
  -2  -3   5     1124.22     1081.86     20.16 o 
  -1  -3   5        2.53        5.09      2.22 o 
   0  -3   5     3649.00     3765.98     53.57 o 
   1  -3   5      246.31      228.91     14.16 o 
   2  -3   5     1474.11     1276.50     20.59 o 
   3  -3   5     7921.34     9070.93    108.73 o 
   4  -3   5     2776.89     2895.55     56.10 o 
   5  -3   5     1338.43     1238.47     24.90 o 
   6  -3   5        0.02        5.59      5.63 o 
   7  -3   5       20.88       22.03      4.24 o 
   8  -3   5      628.54      623.78     48.11 o 
   9  -3   5       15.92       18.98     14.11 o 
  10  -3   5       18.75       18.40     16.34 o 
  11  -3   5      823.90      837.71     69.07 o 
 -11  -2   5       43.52       41.67     15.60 o 
 -10  -2   5      319.18      359.77     20.55 o 
  -9  -2   5     2754.52     3029.11     78.31 o 
  -8  -2   5      161.44      172.21     23.35 o 
  -7  -2   5     1600.33     1599.92     61.06 o 
  -6  -2   5        8.14        6.11      7.51 o 
  -5  -2   5     2372.52     2334.65     68.41 o 
  -4  -2   5     3719.38     3803.03     58.92 o 
  -3  -2   5     3372.64     3274.61     32.35 o 
  -2  -2   5     2789.99     2795.30     44.97 o 
  -1  -2   5      186.72      167.86     10.22 o 
   0  -2   5       97.53      122.91     11.12 o 
   1  -2   5      743.05      689.91     13.33 o 
   2  -2   5      831.50      767.35     13.22 o 
   3  -2   5     3802.73     3950.79     28.01 o 
   4  -2   5      646.38      588.23     22.47 o 
   5  -2   5       52.51       47.90      5.64 o 
   6  -2   5      217.51      202.24     31.70 o 
   7  -2   5       14.44        9.16      7.24 o 
   8  -2   5      217.85      165.39     32.96 o 
   9  -2   5        5.38        9.62      6.36 o 
  10  -2   5        3.25       19.14      7.76 o 
  11  -2   5      187.23      159.26     32.51 o 
 -10  -1   5      215.12      211.24     51.41 o 
  -9  -1   5      350.60      425.04     22.53 o 
  -8  -1   5      514.05      568.21     23.43 o 
  -7  -1   5     2309.40     2473.03     54.54 o 
  -6  -1   5     1596.52     1595.54     65.93 o 
  -5  -1   5      280.85      300.20     17.91 o 
  -4  -1   5     4537.71     4510.90     42.73 o 
  -3  -1   5     2621.31     2493.02     33.99 o 
  -2  -1   5      135.82      108.56      6.45 o 
  -1  -1   5     1425.95     1337.45     18.76 o 
   1  -1   5      808.07      789.30     21.88 o 
   3  -1   5     1735.92     1603.18     23.68 o 
   4  -1   5     2052.39     2066.61     36.93 o 
   5  -1   5     3946.13     4039.09     93.17 o 
   6  -1   5      262.76      281.10     29.38 o 
   7  -1   5      121.23      141.06     14.91 o 
   8  -1   5      328.80      331.27     23.25 o 
   9  -1   5      275.32      254.68     22.26 o 
  10  -1   5        8.01       15.74      5.18 o 
  11  -1   5      151.95      107.02     25.91 o 
  12  -1   5       23.07       23.60     10.73 o 
 -10   0   5      610.58      601.13     30.61 o 
  -9   0   5      233.59      190.78     25.17 o 
  -8   0   5      656.30      641.86     14.44 o 
  -7   0   5       17.58       12.62      2.04 o 
  -6   0   5     1043.26      994.69     29.73 o 
  -5   0   5      130.37      106.89     10.85 o 
  -4   0   5     1104.97     1024.37     23.15 o 
  -3   0   5      837.42      763.57     11.66 o 
  -2   0   5      494.67      476.22      8.59 o 
  -1   0   5     3227.07     3303.47     49.63 o 
   0   0   5     3048.50     3115.78     37.48 o 
   1   0   5     1482.47     1417.41     18.81 o 
   2   0   5    13380.58    14944.81     76.22 o 
   3   0   5      607.04      600.71     12.38 o 
   4   0   5      102.62       75.72      7.59 o 
   6   0   5      347.58      303.24     14.71 o 
   7   0   5       73.42       79.85     13.10 o 
   8   0   5       18.52       25.40      8.55 o 
   9   0   5      567.52      535.54     70.47 o 
  10   0   5      316.14      282.67     35.99 o 
  11   0   5       26.19       30.48      9.05 o 
  12   0   5       26.74       19.97     10.48 o 
  -9   1   5      769.98      799.92     26.98 o 
  -8   1   5       66.51       63.53      9.85 o 
  -7   1   5       12.23        9.78      3.18 o 
  -6   1   5      270.59      274.38      6.72 o 
  -5   1   5       99.20       96.99     10.22 o 
  -4   1   5     4497.42     4671.21     47.49 o 
  -3   1   5     5538.74     5884.40     33.19 o 
  -2   1   5       64.54       75.13      7.81 o 
  -1   1   5     2050.50     1994.42     25.47 o 
   0   1   5     3835.02     4052.77     21.75 o 
   1   1   5     2495.44     2662.85     31.73 o 
   2   1   5    10475.35    10905.68    175.68 o 
   3   1   5     1142.45     1121.71     26.13 o 
   4   1   5      162.30      160.88     14.63 o 
   5   1   5     9931.08    10300.11     65.65 o 
   7   1   5      608.75      605.16     21.64 o 
   8   1   5      900.77      862.79     43.82 o 
   9   1   5     1509.99     1482.15     79.50 o 
  10   1   5       73.97       86.31     12.87 o 
  11   1   5     1178.46     1183.33     66.10 o 
  12   1   5      198.93      168.99     36.39 o 
  -8   2   5        1.13        8.18      5.03 o 
  -7   2   5       82.52       91.22     13.49 o 
  -6   2   5        8.74        7.28      2.51 o 
  -5   2   5        4.55        1.74      2.08 o 
  -4   2   5     2576.78     2412.09     33.33 o 
  -3   2   5     3785.44     3717.78     43.69 o 
  -2   2   5      230.99      224.65      8.54 o 
  -1   2   5      936.89      940.42     16.54 o 
   0   2   5     1009.44      943.16     13.78 o 
   1   2   5     4905.00     4952.57     53.41 o 
   2   2   5     2065.65     1905.76     44.15 o 
   3   2   5      728.46      671.98     12.62 o 
   4   2   5      951.71      953.74     15.35 o 
   5   2   5     4769.60     4895.50     41.75 o 
   6   2   5     2783.15     2636.05     55.53 o 
   7   2   5      437.89      399.55     27.31 o 
   8   2   5     2006.52     2010.42     39.49 o 
   9   2   5      883.07      929.29     44.68 o 
  10   2   5      239.36      224.62     33.21 o 
  11   2   5      544.30      575.85     26.29 o 
  12   2   5      117.07       89.03     15.58 o 
  -8   3   5      781.61      732.75     34.24 o 
  -7   3   5      106.47       87.33     15.10 o 
  -6   3   5        8.35        8.60      3.21 o 
  -5   3   5       55.51       64.93      7.78 o 
  -4   3   5       61.05       45.34      4.72 o 
  -3   3   5     8622.55     9191.15     68.04 o 
  -2   3   5       81.20       78.31      8.60 o 
  -1   3   5       59.85       74.36      6.77 o 
   0   3   5     1331.21     1461.64     22.03 o 
   1   3   5     5311.93     5104.94     29.24 o 
   2   3   5        4.60        8.03      3.43 o 
   3   3   5      631.07      490.96     15.70 o 
   4   3   5    10504.15    11410.07     51.51 o 
   5   3   5      893.98      950.57     22.96 o 
   6   3   5     2586.56     2568.72     54.22 o 
   7   3   5       39.75       55.69      9.57 o 
   8   3   5     2647.49     2523.56     45.47 o 
   9   3   5      231.35      235.23     32.59 o 
  10   3   5     2125.43     2264.98     80.95 o 
  11   3   5        0.08        6.30      5.03 o 
  12   3   5       63.43       40.26     13.82 o 
  13   3   5       27.99       26.41     14.44 o 
  -8   4   5       14.65       18.07      7.76 o 
  -7   4   5      205.65      193.67     29.79 o 
  -6   4   5     2084.76     2029.33     95.14 o 
  -5   4   5     5246.96     5255.03     76.24 o 
  -4   4   5     2115.44     2077.88     29.37 o 
  -3   4   5     3694.88     3637.14     33.57 o 
  -2   4   5     2850.54     2785.29    121.22 o 
  -1   4   5     2815.59     3189.65     50.71 o 
   0   4   5     1607.48     1792.71     36.43 o 
   1   4   5     5178.70     5409.30     44.57 o 
   2   4   5     1514.94     1351.76     21.29 o 
   3   4   5     7698.16     8466.72     73.72 o 
   4   4   5      272.85      350.80     11.23 o 
   5   4   5       26.01       37.53     15.22 o 
   6   4   5      620.03      611.14     28.26 o 
   7   4   5      545.15      523.55     20.42 o 
   8   4   5     1201.44     1196.11     37.01 o 
   9   4   5      340.86      385.33     17.24 o 
  10   4   5     3007.94     3207.40     49.13 o 
  11   4   5      212.38      222.93     27.66 o 
  13   4   5      130.03       83.92     17.82 o 
  -8   5   5       40.72       53.39     14.61 o 
  -7   5   5       82.57       92.83     18.07 o 
  -6   5   5       52.69       49.43     11.55 o 
  -5   5   5      468.16      467.21     43.73 o 
  -4   5   5      259.98      242.26      8.68 o 
  -3   5   5        3.04        7.61      2.54 o 
  -2   5   5     1154.94     1125.57     14.30 o 
  -1   5   5      790.38      817.56     15.60 o 
   0   5   5     1357.14     1339.09     30.92 o 
   1   5   5      165.23      115.95     16.80 o 
   2   5   5     3667.15     3528.67     46.42 o 
   3   5   5     1099.98     1049.35     90.40 o 
   4   5   5        7.67        8.50      4.30 o 
   5   5   5      163.95      167.33     16.67 o 
   6   5   5       49.54       50.20      8.92 o 
   7   5   5     1276.83     1390.32     45.01 o 
   8   5   5      154.12      175.02     22.99 o 
   9   5   5      696.32      718.89     28.18 o 
  10   5   5     2516.29     2612.24     39.88 o 
  11   5   5      550.12      523.30     24.56 o 
  12   5   5        0.66        9.03      4.18 o 
  13   5   5       96.57       72.20     17.25 o 
  -8   6   5       73.36       67.00     14.69 o 
  -7   6   5      543.43      530.17     46.29 o 
  -6   6   5      157.55      153.81     30.86 o 
  -5   6   5     2743.46     2714.39     86.23 o 
  -4   6   5      189.67      218.34     33.17 o 
  -3   6   5       10.58       10.57      2.63 o 
  -2   6   5     1038.86      998.47     27.93 o 
  -1   6   5      124.49      118.02     14.14 o 
   0   6   5     1701.44     1616.77     26.11 o 
   1   6   5     3205.60     3321.33     34.19 o 
   2   6   5    10975.52    11117.35    346.86 o 
   3   6   5     1531.38     1610.76     24.49 o 
   4   6   5     1002.87      966.79     25.95 o 
   5   6   5      231.44      249.73     36.14 o 
   6   6   5        7.32       14.96      9.57 o 
   7   6   5     1027.33     1009.92     33.08 o 
   8   6   5      689.64      686.44     20.09 o 
   9   6   5      461.19      449.39     26.44 o 
  10   6   5     1481.14     1549.22     40.43 o 
  11   6   5      677.28      637.76     39.36 o 
  12   6   5        2.09       10.28      4.88 o 
  13   6   5      117.07      128.48     27.31 o 
  -8   7   5       65.86       60.40     23.76 o 
  -7   7   5      493.27      467.54     66.67 o 
  -6   7   5      106.40      112.14     19.23 o 
  -5   7   5     1116.95     1100.36     40.52 o 
  -4   7   5       39.21       66.01     15.51 o 
  -3   7   5       47.93       44.86      6.26 o 
  -2   7   5       28.26       17.63      8.47 o 
  -1   7   5        8.77        7.66      3.33 o 
   0   7   5      284.36      248.52     15.56 o 
   1   7   5     1464.97     1311.37     37.88 o 
   2   7   5     4264.18     4265.48    130.34 o 
   3   7   5       21.31       26.22     14.44 o 
   4   7   5     1544.54     1500.43     35.51 o 
   5   7   5       10.61        9.42     14.11 o 
   6   7   5       54.30       82.53     10.46 o 
   7   7   5      313.13      302.03     29.70 o 
   8   7   5     1939.60     1886.72     62.73 o 
   9   7   5        1.19        8.91     11.35 o 
  10   7   5      433.61      463.22     22.35 o 
  11   7   5      137.43      148.37     24.02 o 
  12   7   5        1.20       15.93      8.75 o 
  -7   8   5      341.27      278.16     51.57 o 
  -6   8   5      435.51      391.29     66.18 o 
  -5   8   5      820.38      826.74     33.17 o 
  -4   8   5      328.61      333.70     52.40 o 
  -3   8   5       98.05       93.30     20.34 o 
  -2   8   5       10.20       11.89      3.07 o 
  -1   8   5     1795.12     1731.07     26.09 o 
   0   8   5        6.64       10.32      3.52 o 
   1   8   5     1245.08     1141.87     69.89 o 
   2   8   5     1026.69      958.60     35.71 o 
   3   8   5     1095.27     1086.08     44.72 o 
   4   8   5      825.48      848.84     39.63 o 
   5   8   5     1577.23     1524.69     35.54 o 
   6   8   5     1067.87     1094.68     38.40 o 
   7   8   5       44.80       53.25     12.04 o 
   8   8   5     2742.94     2869.77     40.81 o 
   9   8   5      531.63      503.18     49.26 o 
  10   8   5      191.23      214.02     32.83 o 
  11   8   5       86.53      105.29     15.26 o 
  12   8   5       15.48       24.59     15.76 o 
  -6   9   5      155.96      147.62     24.76 o 
  -5   9   5      138.82      143.66     37.88 o 
  -4   9   5      595.00      621.10     43.65 o 
  -3   9   5      151.34      142.59     19.31 o 
  -2   9   5       74.92       80.35     25.00 o 
  -1   9   5       27.47       39.22      8.50 o 
   0   9   5      938.72      871.28     36.73 o 
   1   9   5      105.80      108.34     32.02 o 
   2   9   5      115.50      127.64     17.58 o 
   3   9   5      124.63      104.39     16.99 o 
   4   9   5     2013.85     2084.44     54.05 o 
   5   9   5      381.49      367.00     28.87 o 
   6   9   5       94.75      104.22     44.27 o 
   7   9   5     1881.58     1913.55     54.09 o 
   8   9   5       46.39       47.31     12.05 o 
   9   9   5      397.15      445.53     40.71 o 
  10   9   5      159.67      117.22     21.09 o 
  11   9   5       21.21       49.48     15.51 o 
  12   9   5      431.91      402.85     75.92 o 
  -5  10   5       59.44       72.28     23.52 o 
  -4  10   5     2434.48     2585.33     96.13 o 
  -3  10   5       27.37       36.39     13.45 o 
  -2  10   5      237.73      242.52     36.06 o 
  -1  10   5       53.39       33.17     16.30 o 
   0  10   5     3708.77     3842.37     63.73 o 
   1  10   5     1386.41     1327.39     24.62 o 
   2  10   5      473.31      502.86     45.71 o 
   3  10   5      146.77      165.87     19.49 o 
   4  10   5      232.38      253.89     25.66 o 
   5  10   5     5674.43     5608.76     82.08 o 
   6  10   5     3241.09     3405.86     72.16 o 
   7  10   5      276.27      328.64     33.71 o 
   8  10   5      173.43      221.45     29.82 o 
   9  10   5      314.25      280.19     31.88 o 
  10  10   5       33.47       36.77     10.93 o 
  11  10   5      172.71      121.88     21.27 o 
  -3  11   5      267.96      252.58     55.53 o 
  -2  11   5        3.30       11.14     12.96 o 
  -1  11   5       22.44       31.52     18.90 o 
   0  11   5      604.67      624.45     21.43 o 
   1  11   5       54.63       46.00     11.84 o 
   2  11   5      425.07      393.14     41.28 o 
   3  11   5        3.00       13.07      9.20 o 
   4  11   5       94.32       80.17     13.45 o 
   5  11   5      704.86      782.94     50.13 o 
   6  11   5     1305.35     1376.11     34.70 o 
   7  11   5      123.36      133.61     17.49 o 
   8  11   5       21.37       34.11     10.56 o 
   9  11   5       63.63       68.84     10.71 o 
  10  11   5       55.81       40.37      8.43 o 
  -2  12   5      147.37      158.27     45.71 o 
  -1  12   5        0.94        0.00     15.10 o 
   0  12   5      427.88      384.69     48.19 o 
   1  12   5      216.82      172.27     30.48 o 
   2  12   5      571.58      592.30     44.68 o 
   3  12   5      490.81      455.02     28.96 o 
   4  12   5       35.27       54.87     12.24 o 
   5  12   5       17.95       15.66      9.45 o 
   6  12   5      627.14      660.78     57.52 o 
   7  12   5      219.87      198.79     32.48 o 
   8  12   5      134.35      119.25     15.58 o 
   9  12   5      337.50      265.84     33.44 o 
   0  13   5      330.68      345.25     53.88 o 
   1  13   5      565.88      482.06    104.05 o 
   2  13   5       70.70       60.93     18.03 o 
   3  13   5      264.20      256.98     26.66 o 
   4  13   5       21.07       26.32      8.71 o 
   5  13   5      171.09      160.04     24.96 o 
   6  13   5        7.43       14.13      6.32 o 
   7  13   5      720.78      655.44     53.84 o 
   8  13   5      344.60      257.17     41.70 o 
  -4 -13   6      194.14      161.55     33.09 o 
  -3 -13   6       22.70       14.33      8.42 o 
  -2 -13   6        9.76       20.38      8.04 o 
  -1 -13   6        0.95        7.18      7.15 o 
  -7 -12   6      170.14      173.86     50.42 o 
  -6 -12   6      374.46      319.02     45.14 o 
  -5 -12   6      847.30      845.95     60.57 o 
  -4 -12   6      328.87      303.37     41.04 o 
  -3 -12   6      109.24       98.38     19.06 o 
  -2 -12   6       26.39       41.67     15.13 o 
  -1 -12   6        4.25       10.04      7.49 o 
   0 -12   6       61.85       51.24     13.77 o 
   1 -12   6      370.74      318.84     96.54 o 
   2 -12   6      617.07      590.82     86.31 o 
  -8 -11   6       90.88       87.30     22.77 o 
  -7 -11   6      884.12      932.36     51.00 o 
  -6 -11   6        2.83       13.73      7.18 o 
  -5 -11   6     1343.95     1366.20     35.32 o 
  -4 -11   6       44.53       53.54     11.91 o 
  -3 -11   6      822.48      850.04     50.01 o 
  -2 -11   6      199.90      182.19     24.90 o 
  -1 -11   6      814.39      831.48     27.05 o 
   0 -11   6      139.50      108.10     23.08 o 
   1 -11   6      222.55      216.37     23.23 o 
   2 -11   6      317.68      280.64     64.69 o 
   3 -11   6       13.68       29.05     16.01 o 
   4 -11   6       20.68       23.76     13.45 o 
  -9 -10   6        4.94       11.88     12.46 o 
  -8 -10   6      193.53      158.27     45.80 o 
  -7 -10   6     1245.82     1246.58     78.39 o 
  -6 -10   6      335.37      324.78     37.79 o 
  -5 -10   6      415.54      426.88     52.32 o 
  -4 -10   6      380.96      371.76     39.98 o 
  -3 -10   6     1062.30     1039.22     50.99 o 
  -2 -10   6       23.86       15.41      8.96 o 
  -1 -10   6     1549.99     1549.31     43.53 o 
   0 -10   6      626.04      609.67     28.03 o 
   1 -10   6        5.10        4.96     13.00 o 
   2 -10   6      213.48      198.59     41.75 o 
   3 -10   6       24.14       29.13     16.01 o 
   4 -10   6        0.18        0.00     15.27 o 
   5 -10   6       22.32       22.28     18.57 o 
 -10  -9   6       29.65       41.09     20.30 o 
  -9  -9   6      415.89      444.60     91.76 o 
  -8  -9   6        0.81       23.19     10.73 o 
  -7  -9   6      875.58      831.09     85.94 o 
  -6  -9   6        3.78       10.71      4.31 o 
  -5  -9   6      101.12      112.30     20.19 o 
  -4  -9   6      291.20      286.65     23.28 o 
  -3  -9   6       11.39       15.67      9.97 o 
  -2  -9   6      199.22      192.04     25.03 o 
  -1  -9   6      874.96      883.58     23.11 o 
   0  -9   6     3202.35     3329.88     52.78 o 
   1  -9   6      108.48      125.96     22.40 o 
   2  -9   6      142.19      136.70     25.67 o 
   3  -9   6       39.69       36.56      8.29 o 
   4  -9   6      128.54      112.88     30.37 o 
   5  -9   6      830.48      882.10     35.32 o 
   6  -9   6       10.67       47.36     21.21 o 
   7  -9   6      402.04      329.41     87.06 o 
 -10  -8   6      144.16      174.11     46.54 o 
  -9  -8   6      869.88      869.56     78.14 o 
  -8  -8   6      533.98      557.24     62.63 o 
  -7  -8   6       81.30       73.33     20.26 o 
  -6  -8   6       23.16       21.47      6.36 o 
  -5  -8   6       70.07       98.27     14.67 o 
  -4  -8   6      345.99      362.22     16.30 o 
  -3  -8   6      951.95     1024.56     38.79 o 
  -2  -8   6       81.88       92.18     12.45 o 
  -1  -8   6      362.72      393.03     38.63 o 
   0  -8   6     5160.47     5392.55    104.84 o 
   1  -8   6      140.77      140.17     21.59 o 
   2  -8   6       93.70       95.04     12.77 o 
   3  -8   6       95.56       99.68     18.44 o 
   4  -8   6      286.03      272.09     20.71 o 
   5  -8   6      517.97      493.53     50.58 o 
   6  -8   6     1655.06     1828.65     89.37 o 
   7  -8   6      218.87      149.93     27.31 o 
   8  -8   6      233.01      165.69     44.97 o 
 -11  -7   6      113.70       89.70     31.60 o 
 -10  -7   6      179.07      177.16     46.29 o 
  -9  -7   6     1486.98     1504.11     76.08 o 
  -8  -7   6      514.92      630.43     80.21 o 
  -7  -7   6       28.81       22.65      7.43 o 
  -6  -7   6      310.87      304.59     28.88 o 
  -5  -7   6        0.76        3.04      3.76 o 
  -4  -7   6     1186.41     1201.05     51.53 o 
  -3  -7   6      617.42      588.12     24.99 o 
  -2  -7   6      155.62      184.10     25.99 o 
  -1  -7   6       21.54       23.37      9.69 o 
   0  -7   6     3873.72     3918.77     71.83 o 
   1  -7   6       25.65       37.52      7.60 o 
   2  -7   6      156.88      159.58     25.17 o 
   3  -7   6      371.54      362.16     20.58 o 
   4  -7   6      170.09      169.81     21.21 o 
   5  -7   6      302.43      268.96     90.44 o 
   6  -7   6      292.77      312.57     52.15 o 
   7  -7   6       32.75       44.39      9.32 o 
   8  -7   6        8.81       10.23     11.63 o 
 -11  -6   6        0.91       18.65     12.13 o 
 -10  -6   6       10.38        8.42     11.39 o 
  -9  -6   6     1213.18     1262.51     45.30 o 
  -8  -6   6     2684.59     2761.01     86.06 o 
  -7  -6   6      208.11      197.46     35.15 o 
  -6  -6   6       35.95       30.92      4.29 o 
  -5  -6   6        2.33        8.38      4.31 o 
  -4  -6   6      149.24      145.99     16.68 o 
  -3  -6   6     1514.42     1492.32     29.82 o 
  -2  -6   6      954.43      932.42     41.18 o 
  -1  -6   6      291.45      267.32     45.96 o 
   0  -6   6     2471.70     2511.46     43.05 o 
   1  -6   6     1679.49     1803.97     42.38 o 
   2  -6   6      567.91      558.74     24.35 o 
   3  -6   6      182.12      168.32     17.22 o 
   4  -6   6      218.37      187.36     19.59 o 
   5  -6   6      270.75      261.38     26.01 o 
   6  -6   6     1318.23     1260.90     33.30 o 
   7  -6   6      196.72      182.11     28.47 o 
   8  -6   6      411.02      442.70     73.52 o 
   9  -6   6      219.11      200.43     38.87 o 
 -11  -5   6      178.15      174.03     57.02 o 
 -10  -5   6       72.02       80.95     19.80 o 
  -9  -5   6      507.41      470.26     42.58 o 
  -8  -5   6      980.81      970.81     36.39 o 
  -7  -5   6      486.73      482.89     35.23 o 
  -6  -5   6       96.73      121.96     23.35 o 
  -5  -5   6      178.82      169.22     14.95 o 
  -4  -5   6      346.22      315.91     15.17 o 
  -3  -5   6     1649.32     1608.61     39.42 o 
  -2  -5   6     1895.96     1835.58     33.47 o 
  -1  -5   6      239.06      269.89     29.65 o 
   0  -5   6     1616.51     1592.85     34.38 o 
   1  -5   6      781.62      806.34     24.18 o 
   2  -5   6       59.62       59.83      8.52 o 
   3  -5   6        2.37       11.89      8.46 o 
   4  -5   6     1030.16      963.21     28.34 o 
   5  -5   6     1979.76     1924.53     44.87 o 
   6  -5   6      486.16      420.29     16.46 o 
   7  -5   6      112.24      112.88     22.86 o 
   8  -5   6      430.68      491.72     58.67 o 
   9  -5   6      170.16      177.74     29.95 o 
  10  -5   6      375.74      348.55     73.85 o 
 -11  -4   6      101.60       78.06     23.19 o 
 -10  -4   6      265.74      226.92     59.16 o 
  -9  -4   6       14.38        9.49      9.16 o 
  -8  -4   6     1344.13     1472.26     51.66 o 
  -7  -4   6       45.98       47.03     10.97 o 
  -6  -4   6     2805.14     3054.52     77.48 o 
  -5  -4   6     1017.98     1068.67     48.60 o 
  -4  -4   6     2141.25     1990.37     32.09 o 
  -3  -4   6      822.79      778.20     14.53 o 
  -2  -4   6     4817.11     4904.81     66.53 o 
  -1  -4   6        1.06        7.18      2.71 o 
   0  -4   6     1220.63     1144.54     31.26 o 
   1  -4   6     2530.51     2513.57     37.99 o 
   2  -4   6      589.80      550.88     23.44 o 
   3  -4   6      157.40       95.78     12.28 o 
   4  -4   6     1476.42     1413.29     29.59 o 
   5  -4   6     1828.70     1780.40     36.79 o 
   6  -4   6       59.57       53.49      7.75 o 
   7  -4   6      390.28      404.66     16.66 o 
   8  -4   6       68.15       78.06     19.47 o 
   9  -4   6       55.10       49.43     17.91 o 
  10  -4   6      403.26      419.93     49.35 o 
 -11  -3   6        2.15        9.49      8.58 o 
 -10  -3   6      395.91      382.38     66.67 o 
  -9  -3   6      586.74      613.92     30.45 o 
  -8  -3   6       12.04       12.21      6.27 o 
  -7  -3   6      264.72      301.43     50.25 o 
  -6  -3   6     2980.06     3389.38     88.54 o 
  -5  -3   6      662.16      480.08     47.20 o 
  -4  -3   6     2227.48     2212.40     42.46 o 
  -3  -3   6      826.58      797.22     19.62 o 
  -2  -3   6    17641.49    20019.37     71.71 o 
  -1  -3   6     3124.92     3195.36     39.98 o 
   0  -3   6     2036.40     1979.84     31.14 o 
   1  -3   6     6188.89     6308.48     49.81 o 
   2  -3   6    12341.70    13278.35    132.11 o 
   3  -3   6     1095.19     1093.91     41.76 o 
   4  -3   6       22.69       16.59      5.04 o 
   5  -3   6      475.13      564.94     32.65 o 
   6  -3   6     1342.97     1522.40     40.06 o 
   7  -3   6     2428.59     2670.89     57.32 o 
   8  -3   6      114.86      119.44     19.93 o 
   9  -3   6      758.92      832.26     55.45 o 
  10  -3   6       44.11       32.92     12.54 o 
  11  -3   6      327.17      306.71     64.45 o 
 -11  -2   6       18.22       17.33      9.32 o 
 -10  -2   6      185.11      168.75     42.83 o 
  -9  -2   6      300.91      318.68     21.54 o 
  -8  -2   6      548.29      595.69     26.16 o 
  -7  -2   6      631.67      629.03     23.52 o 
  -6  -2   6      241.31      260.84     34.33 o 
  -5  -2   6      536.62      463.66     37.30 o 
  -4  -2   6     1746.37     1694.15     53.22 o 
  -3  -2   6     3181.11     3200.91     38.90 o 
  -2  -2   6      185.00      183.52      9.92 o 
  -1  -2   6       42.47       27.11      4.86 o 
   0  -2   6     1015.40     1026.62     18.69 o 
   1  -2   6       11.57        9.61      3.37 o 
   2  -2   6      978.76      909.22     15.14 o 
   3  -2   6     1064.58     1086.98     45.36 o 
   4  -2   6     1477.76     1522.89     34.72 o 
   5  -2   6      214.40      200.32     16.05 o 
   6  -2   6       11.44        6.77      4.42 o 
   7  -2   6      161.24      143.34     29.05 o 
   8  -2   6      113.34      111.77     14.59 o 
   9  -2   6        1.56        9.66      8.91 o 
  10  -2   6        6.75       18.48     11.80 o 
  11  -2   6      149.88      140.53     32.84 o 
 -10  -1   6      104.28      115.19     29.95 o 
  -9  -1   6      101.62       94.98     22.36 o 
  -8  -1   6      118.20      115.85     23.43 o 
  -7  -1   6     1071.68     1108.12     42.99 o 
  -6  -1   6      314.08      295.82     16.42 o 
  -5  -1   6     1384.84     1414.83     48.85 o 
  -4  -1   6     1405.62     1350.83     20.38 o 
  -3  -1   6      289.70      261.95      6.98 o 
  -2  -1   6      661.70      581.86     10.85 o 
  -1  -1   6     2644.69     2638.29     33.45 o 
   0  -1   6      301.51      271.67     10.31 o 
   1  -1   6      236.91      233.23     11.30 o 
   2  -1   6     5136.91     5407.58     35.83 o 
   3  -1   6      946.30      867.13     21.75 o 
   4  -1   6     2641.74     2644.56     49.89 o 
   5  -1   6     5784.17     6413.11     67.66 o 
   6  -1   6      402.46      405.13     17.46 o 
   7  -1   6      959.34     1078.31     36.68 o 
   8  -1   6      485.16      484.33    104.55 o 
   9  -1   6       84.48       92.76     13.51 o 
  10  -1   6       47.80       50.42     21.25 o 
  11  -1   6       22.64       34.08     16.59 o 
  12  -1   6      126.20       92.83     29.62 o 
  -9   0   6       10.59        0.00      5.94 o 
  -8   0   6     1089.24     1103.08     30.28 o 
  -7   0   6       25.25       20.37      2.85 o 
  -6   0   6      201.16      173.37     16.98 o 
  -5   0   6       11.03        7.29      2.96 o 
  -4   0   6     1183.00     1099.55     16.00 o 
  -3   0   6     1210.58     1169.78     23.09 o 
  -2   0   6      261.24      223.40      5.89 o 
  -1   0   6     9550.36    10055.46     60.89 o 
   0   0   6      159.93      187.86      8.49 o 
   1   0   6      191.73      204.01      9.59 o 
   2   0   6    10069.03    10977.20     93.41 o 
   3   0   6       75.45       72.68      7.50 o 
   4   0   6      120.37      151.06     16.05 o 
   5   0   6    11204.17    12676.85     94.00 o 
   6   0   6      308.30      295.30     18.02 o 
   7   0   6       15.14       20.88      9.57 o 
   8   0   6       26.35       24.45      7.01 o 
   9   0   6     1018.54      974.19     27.28 o 
  10   0   6      189.94      175.94     21.25 o 
  11   0   6        5.87        9.36      5.00 o 
  12   0   6       11.78        9.08      9.82 o 
  -9   1   6     1532.61     1596.95     29.87 o 
  -8   1   6       10.01       20.36      4.00 o 
  -7   1   6        2.01        2.10      1.95 o 
  -6   1   6      189.44      169.90     16.08 o 
  -5   1   6        4.78        6.93      2.99 o 
  -4   1   6     2457.78     2386.64     37.41 o 
  -3   1   6     4113.26     4148.35     47.71 o 
  -2   1   6      368.15      342.36      9.19 o 
  -1   1   6     7800.13     8012.42     34.21 o 
   0   1   6     3416.57     3442.92     26.51 o 
   1   1   6     1245.28     1300.06     39.12 o 
   2   1   6      196.11      217.01     13.90 o 
   3   1   6      418.71      431.89     11.21 o 
   4   1   6        2.45        5.80      3.59 o 
   5   1   6    10758.87    11603.89    175.60 o 
   6   1   6     2836.61     2843.89    245.57 o 
   7   1   6      309.34      359.88     29.08 o 
   8   1   6       86.35       86.67     11.89 o 
   9   1   6     2151.87     2292.20     73.85 o 
  10   1   6      258.00      230.03     22.07 o 
  11   1   6      329.35      290.11     27.25 o 
  12   1   6      474.58      383.61     31.11 o 
  -8   2   6        2.50        0.74      2.88 o 
  -7   2   6       21.72       14.65      5.40 o 
  -6   2   6      413.98      398.61     20.58 o 
  -5   2   6      169.69      151.29     16.73 o 
  -4   2   6     1805.37     1652.66     31.72 o 
  -3   2   6     5823.54     5830.40     38.70 o 
  -2   2   6      640.30      689.08     12.85 o 
  -1   2   6       23.59       22.06      4.58 o 
   0   2   6     2765.35     2651.60     32.76 o 
   1   2   6     2722.88     2825.95     34.63 o 
   2   2   6      135.40      119.36     11.87 o 
   3   2   6       16.32       16.96      4.11 o 
   4   2   6      214.72      229.55     12.87 o 
   5   2   6     4187.38     4033.45     93.82 o 
   6   2   6     1229.69     1169.83     37.13 o 
   7   2   6       13.37       16.14      6.82 o 
   8   2   6      290.56      291.92     30.36 o 
   9   2   6      421.89      463.46     16.94 o 
  10   2   6      523.29      507.30     36.15 o 
  11   2   6       30.32       38.47      9.59 o 
  12   2   6       38.99       39.33      7.61 o 
  -8   3   6       19.25       10.07      4.87 o 
  -7   3   6      163.19      139.37     10.22 o 
  -6   3   6     1038.98      976.06     26.74 o 
  -5   3   6      856.62      828.91     21.49 o 
  -4   3   6     3270.98     3266.05     44.89 o 
  -3   3   6     9412.39    10004.07     71.01 o 
  -2   3   6     1469.36     1507.28     30.02 o 
  -1   3   6      762.00      843.79     12.58 o 
   0   3   6     5703.71     6181.58     32.08 o 
   1   3   6     2427.59     2369.91     33.81 o 
   2   3   6      317.60      280.81     11.97 o 
   3   3   6      504.40      391.90     10.50 o 
   4   3   6     1955.77     2394.51     43.36 o 
   5   3   6     1496.15     1477.30     41.20 o 
   6   3   6      371.33      342.48     45.43 o 
   7   3   6       71.52       83.30     13.29 o 
   8   3   6     4707.59     4740.74     70.97 o 
   9   3   6      934.55      971.05     34.40 o 
  10   3   6     1012.81     1165.78     67.42 o 
  11   3   6       29.24       51.57     14.11 o 
  12   3   6     2187.26     2118.02     54.55 o 
  13   3   6       35.88       29.46     18.57 o 
  -8   4   6      559.94      537.02     29.79 o 
  -7   4   6       38.66       25.25     11.47 o 
  -6   4   6        3.15        3.82      4.25 o 
  -5   4   6      146.66      148.36      7.88 o 
  -4   4   6        5.71        4.23      2.42 o 
  -3   4   6     2313.08     2231.77     30.84 o 
  -2   4   6       42.41       53.98      5.47 o 
  -1   4   6     1384.95     1345.85     30.94 o 
   0   4   6     1213.01     1165.73     27.58 o 
   1   4   6     2785.79     2663.25     45.19 o 
   2   4   6      163.92      171.29     12.78 o 
   3   4   6     5777.01     5544.37     57.18 o 
   4   4   6      854.33      717.93     22.21 o 
   5   4   6        8.36        6.40      4.66 o 
   6   4   6      434.94      425.01     27.96 o 
   7   4   6      180.64      193.48     27.25 o 
   8   4   6     1317.61     1395.31     43.67 o 
   9   4   6      282.23      312.54     25.77 o 
  10   4   6     2713.84     2806.72     62.88 o 
  11   4   6        5.56        7.13      5.53 o 
  12   4   6      172.45      179.97     32.43 o 
  13   4   6       61.04       58.83     13.86 o 
  -8   5   6      100.54       95.14     21.04 o 
  -7   5   6      218.94      137.06     25.50 o 
  -6   5   6      119.58      159.17     25.50 o 
  -5   5   6      175.19      168.75      6.98 o 
  -4   5   6      838.60      751.62     17.34 o 
  -3   5   6      138.17      145.78     16.15 o 
  -2   5   6      534.07      521.96     19.42 o 
  -1   5   6     2479.56     2502.77     42.21 o 
   0   5   6     1204.49     1171.76     22.99 o 
   1   5   6     1268.21     1138.86     28.35 o 
   2   5   6     3601.32     3299.40     57.00 o 
   3   5   6     4030.33     4033.85     47.97 o 
   4   5   6      983.29      847.75     22.84 o 
   5   5   6      375.69      370.00     20.53 o 
   6   5   6      182.49      211.37     22.86 o 
   7   5   6      499.15      542.40     30.63 o 
   8   5   6      382.81      402.62     16.67 o 
   9   5   6      562.77      522.93     23.43 o 
  10   5   6     3041.28     3224.71     75.63 o 
  11   5   6      658.88      685.01     25.17 o 
  12   5   6      140.02      109.99     29.79 o 
  13   5   6        5.07        0.00     11.14 o 
  -8   6   6       22.78       25.33     11.55 o 
  -7   6   6       68.35       73.11     14.94 o 
  -6   6   6      530.25      463.17     59.58 o 
  -5   6   6     3586.32     3641.05     89.28 o 
  -4   6   6      230.26      230.14     32.59 o 
  -3   6   6       17.34       17.54      4.97 o 
  -2   6   6      653.99      627.46     18.42 o 
  -1   6   6      321.43      273.53     37.54 o 
   0   6   6     1730.35     1695.69     38.98 o 
   1   6   6     1921.62     1970.44     41.79 o 
   2   6   6    10439.06    11244.20    139.99 o 
   3   6   6      838.38      893.38     24.14 o 
   4   6   6     3642.70     3678.01     57.48 o 
   5   6   6       59.45       82.53     12.95 o 
   6   6   6       17.70       17.16      7.23 o 
   7   6   6      536.81      526.46     17.73 o 
   8   6   6      356.55      343.59     25.21 o 
   9   6   6      188.17      173.42     39.73 o 
  10   6   6      952.56      984.99     83.38 o 
  11   6   6      834.33      832.60     38.12 o 
  12   6   6       21.26       31.40     12.83 o 
  -7   7   6      237.99      187.73     41.51 o 
  -6   7   6        3.55       13.62      8.25 o 
  -5   7   6     1348.05     1300.88     42.91 o 
  -4   7   6      859.41      846.79     53.39 o 
  -3   7   6      113.49       97.27     10.27 o 
  -2   7   6      348.08      320.60     18.08 o 
  -1   7   6      144.94      128.95     22.88 o 
   0   7   6      221.77      244.14     33.38 o 
   1   7   6       34.80       25.08      7.88 o 
   2   7   6     3492.30     3479.78     48.24 o 
   3   7   6        9.32       19.34     10.18 o 
   4   7   6     1362.13     1318.89     50.53 o 
   5   7   6       42.21       52.53     14.81 o 
   6   7   6        0.31        7.61      7.96 o 
   7   7   6      241.32      240.02     32.14 o 
   8   7   6      785.94      795.75     34.45 o 
   9   7   6        0.86       11.63      6.59 o 
  10   7   6       86.86      102.34     16.45 o 
  11   7   6       68.57       77.24     16.57 o 
  12   7   6       42.76       41.53     15.06 o 
  -6   8   6      164.59      153.56     27.73 o 
  -5   8   6      730.32      815.35     29.05 o 
  -4   8   6      410.93      444.02     55.29 o 
  -3   8   6      108.10       83.21     19.72 o 
  -2   8   6       57.33       68.11     13.66 o 
  -1   8   6     1461.17     1417.24     37.97 o 
   0   8   6        8.10       10.14      7.19 o 
   1   8   6      239.44      255.18     28.83 o 
   2   8   6      158.41      167.37     20.59 o 
   3   8   6      301.21      321.90     38.62 o 
   4   8   6     1516.67     1532.64     42.78 o 
   5   8   6      623.21      611.38     32.23 o 
   6   8   6      102.03      106.36     13.84 o 
   7   8   6      212.93      221.71     26.34 o 
   8   8   6     2160.59     2304.43     40.78 o 
   9   8   6      554.33      575.88     40.73 o 
  10   8   6      295.14      337.52     39.20 o 
  11   8   6       17.74       24.10      7.62 o 
  12   8   6      106.77       97.37     25.58 o 
  -6   9   6        4.23       10.48     13.62 o 
  -5   9   6      129.10      149.69     31.93 o 
  -4   9   6     1239.58     1154.41     39.44 o 
  -3   9   6      204.03      187.31     36.31 o 
  -2   9   6      502.07      453.71     31.60 o 
  -1   9   6      264.29      192.46     27.56 o 
   0   9   6     1383.80     1429.42     28.90 o 
   1   9   6       19.03       14.60     11.47 o 
   2   9   6      200.78      202.93     25.89 o 
   3   9   6     4617.40     4542.10     98.64 o 
   4   9   6     3356.09     3513.90    112.35 o 
   5   9   6      426.31      445.40     37.10 o 
   6   9   6      124.64      154.89     26.47 o 
   7   9   6      150.27      125.98     16.30 o 
   8   9   6      455.61      502.64     48.73 o 
   9   9   6      148.19      176.22     24.83 o 
  10   9   6      811.67      818.86     34.62 o 
  11   9   6       39.95       25.93      9.40 o 
  12   9   6        1.13       21.04     14.61 o 
  -4  10   6      876.65      911.56     38.62 o 
  -3  10   6       39.27       55.70     24.67 o 
  -2  10   6        7.19       44.97     19.64 o 
  -1  10   6      464.81      388.68     28.51 o 
   0  10   6     1936.52     1821.96     41.71 o 
   1  10   6       10.68        7.42      7.67 o 
   2  10   6      115.89      132.57     23.96 o 
   3  10   6      154.86      136.44     20.66 o 
   4  10   6      605.17      631.45     32.32 o 
   5  10   6     2184.74     2161.12     53.04 o 
   6  10   6      666.61      655.95     53.94 o 
   7  10   6       86.61       78.92     16.09 o 
   8  10   6       45.53       38.99     10.90 o 
   9  10   6      314.69      349.25     37.33 o 
  10  10   6      236.55      227.09     30.22 o 
  11  10   6      463.04      446.86     51.17 o 
  -3  11   6       87.32       68.90     17.82 o 
  -2  11   6       71.23       88.71     32.18 o 
  -1  11   6        6.08        5.45     11.06 o 
   0  11   6      803.46      837.32     36.68 o 
   1  11   6      182.98      184.52     27.52 o 
   2  11   6      558.18      594.79     59.95 o 
   3  11   6        3.57       13.45      7.30 o 
   4  11   6      176.97      167.16     22.32 o 
   5  11   6      384.16      431.10     54.88 o 
   6  11   6      561.12      552.34     40.99 o 
   7  11   6       34.95       37.57      9.96 o 
   8  11   6       62.76       77.61     14.06 o 
   9  11   6      375.81      390.10     48.86 o 
  10  11   6       24.33       21.89      7.97 o 
  -2  12   6        4.76        7.59     10.23 o 
  -1  12   6        6.90        6.85      9.98 o 
   0  12   6      415.86      361.67     77.48 o 
   1  12   6      518.24      499.20     24.47 o 
   2  12   6      480.22      435.11     41.85 o 
   3  12   6      325.13      323.55     49.10 o 
   4  12   6      112.39       94.87     23.51 o 
   5  12   6       36.66       30.14     12.34 o 
   6  12   6      273.95      270.76     42.00 o 
   7  12   6       59.54       77.89     13.57 o 
   8  12   6      163.76      155.44     23.39 o 
   9  12   6      845.19      857.20     31.98 o 
   1  13   6      802.59      831.11     37.96 o 
   2  13   6       70.22       48.11     21.33 o 
   3  13   6      328.83      378.45     23.64 o 
   4  13   6       37.91       50.04     16.29 o 
   5  13   6      115.84      119.30     21.64 o 
   6  13   6       54.66       47.84     11.43 o 
   7  13   6      276.11      251.36     42.24 o 
  -6 -12   7      245.07      238.39     58.92 o 
  -5 -12   7     1242.44     1204.13     33.89 o 
  -4 -12   7      465.31      417.88     52.68 o 
  -3 -12   7       22.86       28.64      8.15 o 
  -2 -12   7       24.62       12.22      7.29 o 
  -1 -12   7       34.02       15.47     11.63 o 
   0 -12   7        5.19       15.50      9.65 o 
   1 -12   7      175.11      157.19     36.47 o 
   2 -12   7      494.39      360.02     90.27 o 
  -8 -11   7        3.26       19.89      8.25 o 
  -7 -11   7      764.00      753.21     67.99 o 
  -6 -11   7       12.57        9.09      5.80 o 
  -5 -11   7     1441.02     1447.62     31.26 o 
  -4 -11   7       17.20       13.94      5.72 o 
  -3 -11   7      424.65      420.01     24.05 o 
  -2 -11   7       16.42       22.57      6.48 o 
  -1 -11   7      909.07      926.45     27.12 o 
   0 -11   7      120.70       93.24     15.98 o 
   1 -11   7      252.48      208.42     38.93 o 
   2 -11   7      587.15      569.04     68.74 o 
   3 -11   7        0.35       13.95     17.74 o 
   4 -11   7      130.37      144.24     46.87 o 
  -9 -10   7       20.24        8.42     12.13 o 
  -8 -10   7       68.27       78.72     31.44 o 
  -7 -10   7      710.44      751.64     63.79 o 
  -6 -10   7       27.08       27.37      7.80 o 
  -5 -10   7        6.17        0.00      7.25 o 
  -4 -10   7      547.63      502.48     54.60 o 
  -3 -10   7      215.03      220.83     34.53 o 
  -2 -10   7      362.91      375.06     30.60 o 
  -1 -10   7      111.41      122.80     18.36 o 
   0 -10   7       41.03       44.46     10.81 o 
   1 -10   7        4.59       10.95      7.49 o 
   2 -10   7      621.08      639.96     33.30 o 
   3 -10   7       29.81       27.56     12.29 o 
   4 -10   7      348.52      379.00     87.30 o 
   5 -10   7       29.62        9.08     14.61 o 
  -9  -9   7       44.21       63.37     26.74 o 
  -8  -9   7       36.31       51.82     21.12 o 
  -7  -9   7      222.11      165.94     27.89 o 
  -6  -9   7     1939.55     1917.05     65.56 o 
  -5  -9   7      723.04      756.95     44.64 o 
  -4  -9   7      116.65      140.22     20.54 o 
  -3  -9   7      505.16      471.31     41.96 o 
  -2  -9   7      278.12      254.21     36.90 o 
  -1  -9   7     2241.92     2312.06     41.52 o 
   0  -9   7     2885.24     2970.32     51.73 o 
   1  -9   7        0.99        7.31      7.04 o 
   2  -9   7      105.93       93.15     13.43 o 
   3  -9   7      150.73      134.90     31.52 o 
   4  -9   7      119.70      131.04     25.17 o 
   5  -9   7      349.39      345.42     69.15 o 
   6  -9   7        1.33       25.66     16.42 o 
 -10  -8   7      472.04      485.86     69.73 o 
  -9  -8   7      389.29      392.78     74.93 o 
  -8  -8   7      311.38      293.76     44.31 o 
  -7  -8   7        3.12        2.31     13.53 o 
  -6  -8   7      148.91      170.21     17.74 o 
  -5  -8   7        0.00        6.62      6.32 o 
  -4  -8   7       26.48       26.42      6.48 o 
  -3  -8   7       22.51       19.60      6.90 o 
  -2  -8   7      128.27      133.55     30.04 o 
  -1  -8   7      590.58      609.02     39.10 o 
   0  -8   7     3746.43     3940.73     92.90 o 
   1  -8   7       30.43       37.61      9.04 o 
   2  -8   7      114.58      104.06     21.33 o 
   3  -8   7      120.80      115.81     14.10 o 
   4  -8   7        1.36        5.47     11.22 o 
   5  -8   7      102.73       93.08     22.36 o 
   6  -8   7      555.71      528.52     74.18 o 
   7  -8   7      144.81      132.44     32.59 o 
 -10  -7   7      335.36      290.46     66.84 o 
  -9  -7   7     1716.45     1650.83     88.38 o 
  -8  -7   7      383.88      474.39     66.34 o 
  -7  -7   7      106.91      104.88     35.48 o 
  -6  -7   7        3.00        2.57      4.00 o 
  -5  -7   7       64.87       64.64     16.99 o 
  -4  -7   7     1703.98     1515.68     91.72 o 
  -3  -7   7       26.96       23.98      8.60 o 
  -2  -7   7        8.43       12.23      6.87 o 
  -1  -7   7       30.37       37.45      6.97 o 
   0  -7   7     4829.42     5094.27     97.00 o 
   1  -7   7        4.13       27.34     10.71 o 
   2  -7   7       96.46      117.41     16.44 o 
   3  -7   7       30.31       26.45      7.07 o 
   4  -7   7      120.90      129.76     18.51 o 
   5  -7   7      175.48      165.92     38.33 o 
   6  -7   7       93.23      109.83     31.19 o 
   7  -7   7       17.34       15.60     13.95 o 
   8  -7   7       11.71       41.34     17.82 o 
 -11  -6   7       16.38       24.84     15.76 o 
 -10  -6   7       14.43       10.64     16.34 o 
  -9  -6   7     1056.55     1108.78     40.19 o 
  -8  -6   7     2493.81     2659.18     73.93 o 
  -7  -6   7      233.72      257.53     51.90 o 
  -6  -6   7      345.56      312.21     15.49 o 
  -5  -6   7      102.65      106.47     15.17 o 
  -4  -6   7      334.04      299.26     24.12 o 
  -3  -6   7     1030.25      934.41     33.89 o 
  -2  -6   7      605.80      605.41     24.34 o 
  -1  -6   7      179.83      187.42     17.34 o 
   0  -6   7     2257.11     2350.56     73.98 o 
   1  -6   7     1317.71     1308.46     46.39 o 
   2  -6   7     1183.48     1186.02     40.50 o 
   3  -6   7      368.75      359.15     17.35 o 
   4  -6   7      459.52      493.35     22.57 o 
   5  -6   7      310.41      302.57     20.42 o 
   6  -6   7      716.76      661.31     19.24 o 
   7  -6   7       18.87       46.37     20.55 o 
   8  -6   7      522.57      483.96     78.31 o 
   9  -6   7      244.93      293.10     42.99 o 
 -11  -5   7       20.16        4.87     11.63 o 
 -10  -5   7      248.98      204.72     58.83 o 
  -9  -5   7      104.56      108.67     25.99 o 
  -8  -5   7      465.36      562.02     69.97 o 
  -7  -5   7      322.58      325.20     55.45 o 
  -6  -5   7      416.78      411.59     49.59 o 
  -5  -5   7      383.30      362.35      8.75 o 
  -4  -5   7      303.11      274.79      8.13 o 
  -3  -5   7      461.97      431.38     37.77 o 
  -2  -5   7      773.67      743.39     19.94 o 
  -1  -5   7        2.83        2.30      5.24 o 
   0  -5   7     1262.48     1244.69     31.27 o 
   1  -5   7      944.65      897.99     24.94 o 
   2  -5   7      827.73      721.33     50.42 o 
   3  -5   7      152.53      147.93     21.85 o 
   4  -5   7     1713.32     1761.47     27.70 o 
   5  -5   7     2178.89     2107.23     57.24 o 
   6  -5   7       83.66       63.85     11.42 o 
   7  -5   7       64.38       68.06     19.97 o 
   8  -5   7      280.56      298.13     47.86 o 
   9  -5   7      330.61      332.13     71.87 o 
  10  -5   7      235.47      164.46     46.62 o 
 -11  -4   7       33.54       21.45     16.09 o 
 -10  -4   7      463.09      413.57     83.26 o 
  -9  -4   7      220.70      181.95     42.33 o 
  -8  -4   7      488.93      550.30     58.67 o 
  -7  -4   7       11.49       16.59     11.63 o 
  -6  -4   7     2291.01     2351.40     71.79 o 
  -5  -4   7      214.90      189.79     41.34 o 
  -4  -4   7     1801.88     1581.90     28.64 o 
  -3  -4   7      411.08      442.52     17.07 o 
  -2  -4   7     1993.23     1982.43     45.41 o 
  -1  -4   7     2901.17     3072.66     47.57 o 
   0  -4   7     3236.77     3228.82     57.13 o 
   1  -4   7      148.49      136.68     22.21 o 
   2  -4   7      139.03      135.24     15.81 o 
   3  -4   7      625.23      697.17     18.92 o 
   4  -4   7     1138.40     1254.92     45.38 o 
   5  -4   7      738.18      664.69     32.15 o 
   6  -4   7      747.79      706.17     46.43 o 
   7  -4   7       48.04       68.96     11.80 o 
   8  -4   7      611.60      704.36     71.05 o 
   9  -4   7      514.92      516.06     95.64 o 
  10  -4   7        2.09       29.38     19.31 o 
 -11  -3   7      356.91      480.49     25.99 o 
 -10  -3   7        0.94       14.85     11.30 o 
  -9  -3   7       53.26       76.58     17.82 o 
  -8  -3   7      240.99      301.93     58.42 o 
  -7  -3   7      640.18      696.28     39.44 o 
  -6  -3   7     2455.03     2537.97     64.78 o 
  -5  -3   7       46.36       72.78     18.57 o 
  -4  -3   7     5710.25     5835.44     61.08 o 
  -3  -3   7     7173.57     7560.61     62.25 o 
  -2  -3   7      155.98      131.66     12.60 o 
  -1  -3   7      437.68      351.11      9.46 o 
   0  -3   7      692.95      616.82     14.58 o 
   1  -3   7     2782.27     2731.16     45.14 o 
   2  -3   7       62.80      115.38     13.79 o 
   3  -3   7       21.61       15.65      4.67 o 
   4  -3   7     1153.11     1166.36     41.95 o 
   5  -3   7     1814.46     1777.53     35.12 o 
   6  -3   7      145.72      137.69     27.35 o 
   7  -3   7      919.41      884.62     66.74 o 
   8  -3   7       77.09      113.33     23.06 o 
   9  -3   7      304.89      348.47     45.14 o 
  10  -3   7        1.85       28.06     15.27 o 
  11  -3   7      104.36      102.90     20.46 o 
 -11  -2   7       69.57       53.88     18.48 o 
 -10  -2   7       11.08       19.72      9.74 o 
  -9  -2   7       56.91       45.38     15.43 o 
  -8  -2   7      504.66      558.06     24.67 o 
  -7  -2   7      554.12      564.58     23.93 o 
  -6  -2   7     1901.83     2071.50     55.86 o 
  -5  -2   7      166.09      171.06     32.84 o 
  -4  -2   7      350.33      312.75     13.91 o 
  -3  -2   7     1832.91     1772.27     47.45 o 
  -2  -2   7      219.74      183.78     13.38 o 
  -1  -2   7       29.23       14.60      2.71 o 
   0  -2   7     1750.57     1728.74     26.51 o 
   1  -2   7      367.26      349.86     10.80 o 
   2  -2   7      479.29      408.11     13.75 o 
   3  -2   7        6.94       14.44      6.02 o 
   4  -2   7     1620.65     1752.40     33.27 o 
   5  -2   7      434.69      413.40     25.19 o 
   6  -2   7       45.78       42.34      6.87 o 
   7  -2   7      630.63      611.90     22.71 o 
   8  -2   7      483.99      513.25     68.94 o 
   9  -2   7        1.41        7.90      4.21 o 
  11  -2   7       76.15       59.74     18.73 o 
 -10  -1   7      189.97      174.03     44.39 o 
  -9  -1   7       31.99       17.66     11.06 o 
  -8  -1   7      204.04      220.07     42.25 o 
  -7  -1   7      893.91      962.64     49.10 o 
  -6  -1   7       44.43       75.92     14.77 o 
  -5  -1   7     1718.18     1702.61     52.02 o 
  -4  -1   7      105.85       94.27      8.54 o 
  -3  -1   7        6.87       21.15      3.92 o 
  -2  -1   7     1029.00      988.79     25.29 o 
  -1  -1   7     7816.40     8005.85     59.43 o 
   0  -1   7      756.00      802.15     13.14 o 
   1  -1   7      842.34      784.85     16.69 o 
   2  -1   7      593.24      546.69     11.89 o 
   3  -1   7      624.68      631.11     23.07 o 
   4  -1   7     1767.45     1741.58     43.94 o 
   5  -1   7     3990.47     4510.64     41.01 o 
   6  -1   7      241.82      307.27     25.68 o 
   7  -1   7     1486.36     1528.03     57.14 o 
   8  -1   7     1066.06     1146.28     53.14 o 
   9  -1   7       80.57      101.13     16.79 o 
  10  -1   7      137.46      142.07     39.24 o 
  11  -1   7       39.00       37.55     12.46 o 
  12  -1   7      179.89      161.49     40.19 o 
  -9   0   7      113.12      115.77     25.66 o 
  -8   0   7      988.45     1031.29     32.35 o 
  -7   0   7      138.40      133.73     29.62 o 
  -6   0   7       94.24       93.78     10.09 o 
  -5   0   7      141.58      131.58     10.22 o 
  -4   0   7      355.95      326.71     10.65 o 
  -3   0   7      481.46      500.08      9.30 o 
  -2   0   7     1697.39     1680.43     32.36 o 
  -1   0   7    16834.37    17760.33     86.98 o 
   0   0   7     1159.51     1057.29     13.54 o 
   1   0   7       22.72       21.41      3.67 o 
   2   0   7      285.97      321.74      9.41 o 
   3   0   7      250.18      223.24     12.95 o 
   4   0   7       45.40       66.31      9.18 o 
   5   0   7     6183.64     6696.27     74.31 o 
   6   0   7      191.23      206.50     29.42 o 
   7   0   7       96.73      104.13     18.62 o 
   8   0   7      210.79      238.55     28.43 o 
   9   0   7     1271.28     1199.40     49.14 o 
  10   0   7       35.94       20.66     15.22 o 
  11   0   7        7.56        7.21      6.01 o 
  12   0   7       12.49       26.08     15.68 o 
  -9   1   7     2165.44     2216.98     34.41 o 
  -8   1   7        9.50        8.09      8.75 o 
  -7   1   7       12.23        9.08      5.16 o 
  -6   1   7      435.96      437.67     11.13 o 
  -5   1   7       20.70       22.71      3.30 o 
  -4   1   7     1061.68      986.57     21.37 o 
  -3   1   7      610.21      561.53     11.71 o 
  -2   1   7      398.09      351.55      9.90 o 
  -1   1   7     8933.55     9146.54     54.39 o 
   0   1   7     5252.49     5291.00     43.88 o 
   1   1   7     1067.14     1060.94     18.47 o 
   2   1   7      945.97      906.36     25.00 o 
   3   1   7      442.83      387.14     10.37 o 
   4   1   7      901.67      886.41     24.79 o 
   5   1   7     6518.96     6669.85    141.80 o 
   6   1   7      335.18      300.51     19.00 o 
   7   1   7       11.98       10.28      5.94 o 
   8   1   7        6.44       12.53      3.85 o 
   9   1   7     1334.89     1344.86     35.15 o 
  10   1   7       16.75       20.53     10.13 o 
  11   1   7       11.48       17.17      7.54 o 
  12   1   7      409.54      334.72     33.98 o 
  -8   2   7        0.33        1.07      3.22 o 
  -7   2   7      139.66      116.11     18.48 o 
  -6   2   7      363.34      319.14     15.96 o 
  -5   2   7      369.08      335.28      7.77 o 
  -4   2   7     1163.16     1110.12     19.72 o 
  -3   2   7     3840.76     3844.76     30.11 o 
  -2   2   7     2636.75     2810.48     32.68 o 
  -1   2   7     1203.65     1121.34     22.37 o 
   0   2   7     2144.99     2109.99     30.92 o 
   1   2   7     2653.23     2773.04     38.51 o 
   2   2   7      801.23      834.75     14.20 o 
   3   2   7      487.56      537.39     13.34 o 
   4   2   7      485.96      447.45     24.76 o 
   5   2   7      751.12      702.04     19.60 o 
   6   2   7      509.52      597.24     28.23 o 
   7   2   7     1324.24     1399.07     44.20 o 
   8   2   7      119.30      175.65     21.13 o 
   9   2   7       30.34       23.35     13.86 o 
  10   2   7     1263.22     1253.14     95.18 o 
  11   2   7      128.00      144.18     23.70 o 
  12   2   7       26.44       28.59     15.64 o 
  -8   3   7     1144.09     1147.97     26.24 o 
  -7   3   7      355.67      314.22     24.96 o 
  -6   3   7      385.74      386.32     16.17 o 
  -5   3   7      219.91      214.64     11.22 o 
  -4   3   7      616.85      615.54     17.72 o 
  -3   3   7      330.24      263.75     13.56 o 
  -2   3   7     3934.45     4212.02     33.51 o 
  -1   3   7     2591.60     2610.16     29.54 o 
   0   3   7      304.98      243.50     11.05 o 
   1   3   7        2.77        6.03      4.12 o 
   2   3   7      181.43      193.19     14.58 o 
   3   3   7     3321.73     3394.95     46.75 o 
   4   3   7     5322.52     5722.28     73.77 o 
   5   3   7      504.98      532.76     60.90 o 
   6   3   7     5604.38     5996.24     75.61 o 
   7   3   7      258.46      259.64     16.17 o 
   8   3   7      148.44      179.06     22.92 o 
   9   3   7       30.81       41.82      9.37 o 
  10   3   7     3615.70     3776.18    120.23 o 
  11   3   7      486.86      506.90     23.54 o 
  12   3   7      505.70      493.81     38.15 o 
  13   3   7        1.85        0.00      9.08 o 
  -8   4   7        2.29        6.52      6.85 o 
  -7   4   7      253.34      227.25     48.35 o 
  -6   4   7      175.01      160.68     14.11 o 
  -5   4   7      175.02      162.82     19.00 o 
  -4   4   7       80.33       75.79      7.69 o 
  -3   4   7     1125.64     1072.87     28.34 o 
  -2   4   7      328.10      297.38     14.40 o 
  -1   4   7     3146.35     3194.25     24.18 o 
   0   4   7     1060.62     1042.07     28.53 o 
   1   4   7       27.43       32.54      6.99 o 
   2   4   7      111.23      123.93     18.61 o 
   3   4   7     4775.97     4807.30     71.67 o 
   4   4   7     2879.57     2887.31     50.38 o 
   5   4   7     1033.56     1019.04     37.34 o 
   6   4   7      510.05      525.59     26.47 o 
   7   4   7      276.52      283.33     38.73 o 
   8   4   7      704.47      704.05     17.51 o 
   9   4   7      234.83      270.81     31.79 o 
  10   4   7     2120.81     2276.20     45.22 o 
  11   4   7       29.75       43.22      8.89 o 
  12   4   7      129.38      157.17     22.06 o 
  13   4   7        7.63       24.42     13.04 o 
  -8   5   7      226.90      178.15     40.93 o 
  -7   5   7      842.79      776.90     30.12 o 
  -6   5   7      840.82      841.67     39.77 o 
  -5   5   7      571.51      571.74      9.99 o 
  -4   5   7     2603.63     2428.25     73.96 o 
  -3   5   7      182.65      164.93     11.55 o 
  -2   5   7     1306.11     1339.17     35.94 o 
  -1   5   7     2632.15     2492.30     33.52 o 
   0   5   7      108.93      104.35     11.32 o 
   1   5   7     1422.56     1362.45     35.44 o 
   2   5   7     1466.92     1477.64     30.44 o 
   3   5   7     8413.76     8607.03     78.83 o 
   4   5   7     1997.76     1943.70     43.63 o 
   5   5   7      602.54      538.98     52.89 o 
   6   5   7      164.09      193.01     30.61 o 
   7   5   7      106.35      135.40     18.57 o 
   8   5   7      360.21      372.77     16.78 o 
   9   5   7      291.71      292.03     14.78 o 
  10   5   7     2126.81     2210.87     57.02 o 
  11   5   7      445.18      435.45     19.84 o 
  12   5   7      582.84      579.94     27.43 o 
  13   5   7       74.76       75.50     22.44 o 
  -8   6   7        5.39       14.94     12.46 o 
  -7   6   7        2.94        3.14      8.99 o 
  -6   6   7      664.61      699.58     59.08 o 
  -5   6   7     2705.73     2761.42     73.03 o 
  -4   6   7      435.26      435.03     37.63 o 
  -3   6   7        1.46        7.24      3.27 o 
  -2   6   7      159.87      150.93     12.74 o 
  -1   6   7      369.88      334.60     24.84 o 
   0   6   7      572.30      537.10     26.32 o 
   1   6   7     1223.01     1222.11     35.89 o 
   2   6   7     3791.54     3702.28     51.08 o 
   3   6   7      793.64      772.46     27.64 o 
   4   6   7     4714.56     4856.47     62.69 o 
   5   6   7      465.13      444.86     24.13 o 
   6   6   7        8.78        6.58      7.20 o 
   7   6   7      291.26      310.32     34.27 o 
   8   6   7      245.26      263.89     42.50 o 
   9   6   7       10.07        9.08      4.90 o 
  10   6   7      291.75      306.77     16.92 o 
  11   6   7      739.53      776.19     47.78 o 
  12   6   7      101.91      101.22     14.81 o 
  13   6   7      385.38      330.07     56.03 o 
  -7   7   7      153.87      130.05     38.87 o 
  -6   7   7       51.65       27.31     10.81 o 
  -5   7   7     1008.68      992.84     79.71 o 
  -4   7   7     1154.57     1150.28     45.55 o 
  -3   7   7       50.97       41.60      8.01 o 
  -2   7   7     1199.08     1136.44     38.97 o 
  -1   7   7      132.03      131.02     21.29 o 
   0   7   7      380.73      396.53     16.18 o 
   1   7   7       16.64       26.83      9.86 o 
   2   7   7     1648.38     1499.18    114.29 o 
   3   7   7       13.07       20.29      9.04 o 
   4   7   7     1718.06     1689.12     89.94 o 
   5   7   7        2.11        4.16      7.33 o 
   6   7   7        0.43       14.84      7.88 o 
   7   7   7      338.38      342.15     14.77 o 
   8   7   7      289.99      317.75     38.13 o 
   9   7   7        6.81        3.79      6.80 o 
  10   7   7       61.15       60.43     10.78 o 
  11   7   7       23.78       30.63      8.95 o 
  12   7   7      164.91      137.73     27.28 o 
  -6   8   7       97.55       84.08     20.13 o 
  -5   8   7      353.77      408.46     45.14 o 
  -4   8   7      253.62      254.56     31.93 o 
  -3   8   7       38.36       54.11     17.41 o 
  -2   8   7      157.09      158.08     16.80 o 
  -1   8   7     1425.75     1408.06     59.00 o 
   0   8   7        8.43       13.00     10.36 o 
   1   8   7       12.21       11.00      8.12 o 
   2   8   7       51.85       60.13     10.24 o 
   3   8   7      258.73      218.27     28.78 o 
   4   8   7     3476.25     3448.94     65.39 o 
   5   8   7       14.06        8.40      7.63 o 
   6   8   7      336.27      368.19     38.10 o 
   7   8   7        6.53       13.12      9.65 o 
   8   8   7     1272.84     1337.40     35.22 o 
   9   8   7      232.09      251.96     34.44 o 
  10   8   7      394.53      340.10     37.38 o 
  11   8   7        3.38       11.88     15.97 o 
  12   8   7      361.70      339.11     30.90 o 
  -5   9   7       69.35       38.70     10.31 o 
  -4   9   7      309.33      253.49     49.35 o 
  -3   9   7      557.82      441.88     60.98 o 
  -2   9   7      247.03      222.11     21.08 o 
  -1   9   7     2605.80     2612.86     50.97 o 
   0   9   7      135.87      137.55     19.23 o 
   1   9   7       46.96       56.00     10.11 o 
   2   9   7       71.19       84.47     11.72 o 
   3   9   7     3225.35     3355.33     81.90 o 
   4   9   7     3196.21     3266.83     76.88 o 
   5   9   7     1099.82     1088.07     54.75 o 
   6   9   7        6.98       32.51      9.49 o 
   7   9   7      832.01      775.50     22.99 o 
   8   9   7      359.49      341.06     45.39 o 
   9   9   7      122.66      100.74     23.97 o 
  10   9   7        1.13       14.82      7.29 o 
  11   9   7        6.13       13.04      9.90 o 
  12   9   7      172.40      157.02     33.61 o 
  -4  10   7     1314.77     1375.47     44.56 o 
  -3  10   7       64.07       43.16     13.29 o 
  -2  10   7      184.67      244.08     47.53 o 
  -1  10   7      950.32      976.64     25.51 o 
   0  10   7     1642.77     1727.07     35.92 o 
   1  10   7        1.74       19.64     10.03 o 
   2  10   7       12.13       10.20      7.83 o 
   3  10   7      356.93      385.20     58.01 o 
   4  10   7      658.34      666.16     54.81 o 
   5  10   7     2613.01     2684.48     46.80 o 
   6  10   7      214.93      224.66     29.98 o 
   7  10   7        6.73       14.96      8.99 o 
   8  10   7      163.18      160.72     17.78 o 
   9  10   7      937.45      910.52     49.26 o 
  10  10   7      154.03      181.09     22.10 o 
  11  10   7      500.12      526.86     57.39 o 
  -3  11   7       11.41       22.11      8.99 o 
  -2  11   7      110.60       83.34     16.26 o 
  -1  11   7       58.26       67.66     23.02 o 
   0  11   7      808.27      855.25     29.95 o 
   1  11   7      311.78      324.80     50.75 o 
   2  11   7      503.92      539.40     23.72 o 
   3  11   7       78.61       89.82     15.39 o 
   4  11   7      123.98      109.25     25.33 o 
   5  11   7      176.35      192.18     33.82 o 
   6  11   7      117.95      128.39     19.69 o 
   7  11   7        9.89       19.15      7.64 o 
   8  11   7       82.65       73.94     17.33 o 
   9  11   7      591.67      595.63     36.79 o 
  10  11   7        5.96       23.75      9.02 o 
  -1  12   7        7.00       12.29     12.54 o 
   0  12   7      187.13      142.01     38.29 o 
   1  12   7      316.67      241.33     30.66 o 
   2  12   7      681.78      668.73     24.55 o 
   3  12   7      235.54      188.97     29.13 o 
   4  12   7      124.61      124.02     17.00 o 
   5  12   7        4.04       14.62      8.00 o 
   6  12   7       57.62       58.84     11.61 o 
   7  12   7        1.77        0.00      8.29 o 
   8  12   7       99.02      101.22     17.17 o 
   9  12   7      860.07      839.10     30.57 o 
   1  13   7      553.63      447.57    111.73 o 
   2  13   7      339.52      265.88     38.77 o 
   3  13   7      753.36      797.55     34.78 o 
   4  13   7       70.04       66.57     13.35 o 
   5  13   7       16.51       30.86     17.49 o 
   6  13   7       51.79       81.40     15.33 o 
   7  13   7        2.07        5.75      6.33 o 
  -5 -12   8      766.92      748.85     42.62 o 
  -4 -12   8      524.66      574.12     40.56 o 
  -3 -12   8       24.20       18.73      8.07 o 
  -2 -12   8        3.91       13.92     14.98 o 
  -1 -12   8       27.07       15.57      6.93 o 
   0 -12   8       22.61       18.02     11.00 o 
   1 -12   8       52.94       69.15     22.53 o 
  -7 -11   8      848.90      837.87     37.05 o 
  -6 -11   8        1.13        9.90     12.63 o 
  -5 -11   8      242.88      176.16     35.75 o 
  -4 -11   8      243.01      241.13     30.05 o 
  -3 -11   8      420.20      352.38     50.62 o 
  -2 -11   8       28.97       47.53     11.04 o 
  -1 -11   8       99.33      104.20     15.25 o 
   0 -11   8        0.15        8.05      7.45 o 
   1 -11   8       11.30       20.61     11.56 o 
   2 -11   8      369.05      331.88     57.35 o 
   3 -11   8        1.28       32.02     10.73 o 
  -8 -10   8       69.56       68.74     19.97 o 
  -7 -10   8      265.03      249.94     58.34 o 
  -6 -10   8      718.74      721.70     61.85 o 
  -5 -10   8       28.96       39.77      8.35 o 
  -4 -10   8      625.04      615.78     25.17 o 
  -3 -10   8      275.60      260.37     26.92 o 
  -2 -10   8        8.34       19.01     10.37 o 
  -1 -10   8      428.70      424.29     24.55 o 
   0 -10   8     2620.97     2709.65     60.21 o 
   1 -10   8       17.45       15.55      5.62 o 
   2 -10   8      243.49      233.72     42.54 o 
   3 -10   8      117.26      103.31     32.18 o 
   4 -10   8       57.82       64.28     21.78 o 
   5 -10   8      139.43       95.97     35.48 o 
  -9  -9   8        5.31        6.77     10.48 o 
  -8  -9   8       14.03       20.05     15.27 o 
  -7  -9   8      392.16      389.64     78.06 o 
  -6  -9   8     1163.72     1108.74     25.72 o 
  -5  -9   8       29.96       41.65      9.22 o 
  -4  -9   8      263.05      273.39     22.82 o 
  -3  -9   8      790.98      815.11     24.58 o 
  -2  -9   8      219.06      238.97     31.17 o 
  -1  -9   8      883.40      888.50     24.59 o 
   0  -9   8     1929.34     1931.75     47.76 o 
   1  -9   8        0.43       18.62      7.72 o 
   2  -9   8       99.34       86.44     15.08 o 
   3  -9   8       68.83       69.90     13.42 o 
   4  -9   8       67.42       85.57     17.49 o 
   5  -9   8      115.72      118.82     27.15 o 
   6  -9   8       10.86        0.08     14.44 o 
  -9  -8   8      168.43      177.99     35.56 o 
  -8  -8   8      141.07      154.88     30.20 o 
  -7  -8   8       14.90        9.65      8.66 o 
  -6  -8   8      390.11      360.89     29.70 o 
  -5  -8   8        8.67       13.11      7.92 o 
  -4  -8   8      151.54      175.86     25.49 o 
  -3  -8   8      484.06      495.63     38.28 o 
  -2  -8   8        0.98       13.39      5.74 o 
  -1  -8   8      954.92      979.47     35.97 o 
   0  -8   8     3154.11     3201.06     81.31 o 
   1  -8   8       72.61       71.64     10.84 o 
   2  -8   8       12.05       22.01      8.52 o 
   3  -8   8        8.32       16.20      9.90 o 
   4  -8   8       68.12       51.53     12.10 o 
   5  -8   8       76.06       94.73     26.90 o 
   6  -8   8       48.29       31.93     22.11 o 
   7  -8   8       79.05       77.24     17.16 o 
 -10  -7   8      185.29      187.73     60.15 o 
  -9  -7   8     1322.73     1355.67     62.14 o 
  -8  -7   8      281.27      316.12     57.84 o 
  -7  -7   8      169.79      175.76     27.97 o 
  -6  -7   8      232.58      200.32     23.81 o 
  -5  -7   8        1.77        8.20      2.92 o 
  -4  -7   8     1942.16     1954.98     64.44 o 
  -3  -7   8        5.85       10.44      9.16 o 
  -2  -7   8        7.01        8.91     11.39 o 
  -1  -7   8       90.50      116.17     15.98 o 
   0  -7   8     4209.39     4375.98     89.47 o 
   1  -7   8       17.87       13.42      7.31 o 
   2  -7   8      834.88      837.77     31.47 o 
   3  -7   8      342.16      321.82     41.88 o 
   4  -7   8       99.92      114.43     18.18 o 
   5  -7   8      144.83      118.98     14.62 o 
   6  -7   8       91.39       81.11     20.13 o 
   7  -7   8      102.91      122.29     25.75 o 
   8  -7   8       18.06       30.78     19.31 o 
 -10  -6   8       43.69       22.28     18.98 o 
  -9  -6   8      605.75      641.07     33.83 o 
  -8  -6   8      875.21      901.41     35.89 o 
  -7  -6   8      273.36      312.00     36.06 o 
  -6  -6   8      762.30      694.49     85.98 o 
  -5  -6   8      265.24      230.98     16.49 o 
  -4  -6   8      429.63      399.59     35.50 o 
  -3  -6   8     1030.17     1034.78     62.63 o 
  -2  -6   8      972.18     1017.61     37.96 o 
  -1  -6   8      171.99      172.58     21.96 o 
   0  -6   8     1092.92     1085.24     44.03 o 
   1  -6   8      575.07      575.99     25.62 o 
   2  -6   8     1849.67     1861.46     80.08 o 
   3  -6   8      758.50      731.19     31.48 o 
   4  -6   8      752.71      748.68     58.63 o 
   5  -6   8      433.00      401.54     39.36 o 
   6  -6   8      349.35      278.89     38.08 o 
   7  -6   8       13.55       25.58     14.77 o 
   8  -6   8       85.46      106.53     33.75 o 
   9  -6   8      102.28      100.01     27.64 o 
 -10  -5   8      330.15      321.57     63.29 o 
  -9  -5   8       57.67       47.36     16.09 o 
  -8  -5   8       77.27      112.55     34.99 o 
  -7  -5   8       53.05       63.79     16.26 o 
  -6  -5   8      929.99      915.11     58.26 o 
  -5  -5   8      972.06      884.15     26.11 o 
  -4  -5   8      358.75      352.82     17.28 o 
  -3  -5   8       41.22       34.04      5.69 o 
  -2  -5   8      407.98      365.37     18.00 o 
  -1  -5   8      769.01      716.51     29.54 o 
   0  -5   8       56.25       84.47     11.77 o 
   1  -5   8     1622.41     1558.14     42.24 o 
   2  -5   8     2374.38     2296.44     79.71 o 
   3  -5   8     1319.00     1337.81     43.60 o 
   4  -5   8     1600.88     1661.74     61.81 o 
   5  -5   8     2833.70     2836.04     92.01 o 
   6  -5   8        1.61        8.90      8.58 o 
   7  -5   8       24.70       27.95      8.27 o 
   8  -5   8       10.23       18.90     10.23 o 
   9  -5   8       12.18       40.02     18.32 o 
  10  -5   8        7.00       14.85     15.02 o 
 -10  -4   8       70.95       81.69     23.76 o 
  -9  -4   8        1.11       33.25     14.44 o 
  -8  -4   8      290.04      276.43     68.08 o 
  -7  -4   8        0.99        0.08      9.65 o 
  -6  -4   8    10064.56    10971.67    106.78 o 
  -5  -4   8     2693.28     2665.29     64.45 o 
  -4  -4   8     3343.99     3723.34     54.88 o 
  -3  -4   8      220.29      264.21      9.20 o 
  -2  -4   8     2598.28     2570.16     71.73 o 
  -1  -4   8      443.81      393.26     21.12 o 
   0  -4   8     2554.98     2664.16     66.72 o 
   1  -4   8     6340.12     6810.56    164.62 o 
   2  -4   8     2257.17     2277.38     54.08 o 
   3  -4   8     1589.23     1335.62     51.70 o 
   4  -4   8       20.62       14.02      4.96 o 
   5  -4   8     5494.89     5989.52     99.99 o 
   6  -4   8      473.83      489.49     32.72 o 
   7  -4   8     1004.72     1160.21     22.30 o 
   8  -4   8      375.98      350.63     42.37 o 
   9  -4   8       91.09      100.59     22.61 o 
  10  -4   8      266.96      261.66     55.37 o 
 -10  -3   8      102.32      137.47     31.93 o 
  -9  -3   8       22.68       13.29      7.76 o 
  -8  -3   8        4.97        6.19      8.25 o 
  -7  -3   8       11.89       15.43     14.61 o 
  -6  -3   8     2369.87     2623.04     83.09 o 
  -5  -3   8      397.93      380.98     37.79 o 
  -4  -3   8     1190.97     1126.61     23.63 o 
  -3  -3   8     1318.37     1322.78     29.88 o 
  -2  -3   8      103.95       93.04     11.04 o 
  -1  -3   8        6.53        7.88      3.17 o 
   0  -3   8      126.92      131.83     14.23 o 
   1  -3   8     1192.22     1119.10     34.27 o 
   2  -3   8      147.15      173.32     22.25 o 
   3  -3   8      929.27      949.72     25.04 o 
   4  -3   8      474.18      490.32     26.72 o 
   5  -3   8      845.11      743.26     34.87 o 
   6  -3   8       23.82       12.86      7.11 o 
   7  -3   8     1314.19     1378.77     91.39 o 
   8  -3   8       86.22       97.75     13.28 o 
   9  -3   8       88.02       83.54     15.27 o 
  10  -3   8        4.18       24.34      8.66 o 
  11  -3   8       41.65       37.38     17.66 o 
 -10  -2   8        1.06       13.20     10.07 o 
  -9  -2   8       25.63       24.26      8.42 o 
  -8  -2   8      805.85      802.56     32.10 o 
  -7  -2   8      675.96      686.46     49.68 o 
  -6  -2   8     3161.07     3399.94    100.84 o 
  -5  -2   8     1223.84     1172.48     51.82 o 
  -4  -2   8      185.93      180.92      6.41 o 
  -3  -2   8      219.84      184.24      9.62 o 
  -2  -2   8     3344.62     3263.72     41.31 o 
  -1  -2   8      943.87      829.19     19.40 o 
   0  -2   8     1070.41     1045.07     33.78 o 
   1  -2   8     1217.33     1218.02     29.41 o 
   2  -2   8     2166.16     2149.43     88.75 o 
   3  -2   8      434.94      472.61     20.31 o 
   4  -2   8      868.65      925.24     45.22 o 
   5  -2   8      256.19      289.70     23.89 o 
   6  -2   8       55.20       61.65     10.27 o 
   7  -2   8     2343.79     2373.00     55.71 o 
   8  -2   8     1022.41     1073.32     35.48 o 
   9  -2   8        0.36        5.87      6.19 o 
  10  -2   8       47.10       42.99     19.23 o 
  11  -2   8       27.56       48.19     16.09 o 
 -10  -1   8      391.35      468.86     20.96 o 
  -9  -1   8       18.30       30.20     13.53 o 
  -8  -1   8      407.86      437.01     20.30 o 
  -7  -1   8     1000.47     1063.06     38.62 o 
  -6  -1   8      280.66      276.35     19.64 o 
  -5  -1   8      927.67      879.92     23.91 o 
  -4  -1   8       22.55       23.72      2.98 o 
  -3  -1   8       34.56       29.10      3.46 o 
  -2  -1   8     1273.33     1272.57     29.21 o 
  -1  -1   8    12611.28    13163.21     75.72 o 
   0  -1   8      852.87      914.29     26.82 o 
   1  -1   8     1461.37     1408.10     23.62 o 
   2  -1   8      651.20      694.67     15.84 o 
   3  -1   8      322.49      350.84     16.44 o 
   4  -1   8       27.40       14.08      9.28 o 
   5  -1   8     1819.33     1878.86     44.57 o 
   6  -1   8        3.48       14.85     12.05 o 
   7  -1   8     1847.84     1939.32     72.74 o 
   8  -1   8     2140.04     2182.42     41.49 o 
   9  -1   8      105.91       99.76     17.64 o 
  10  -1   8       51.82       37.06      9.94 o 
  11  -1   8      196.74      165.78     38.62 o 
  12  -1   8      180.63      137.06     35.48 o 
  -9   0   8      238.86      211.57     41.59 o 
  -8   0   8      578.02      595.44     31.44 o 
  -7   0   8      807.21      841.09     37.71 o 
  -6   0   8      271.30      222.87     15.15 o 
  -5   0   8       89.13       87.76      8.30 o 
  -4   0   8       60.56       68.43     10.53 o 
  -3   0   8      265.75      283.40     10.23 o 
  -2   0   8     2036.27     2051.56     28.58 o 
  -1   0   8    18352.35    19782.33    144.82 o 
   0   0   8     2407.50     2356.80     34.05 o 
   1   0   8        3.47       15.96      7.23 o 
   2   0   8     1753.35     1704.74     28.49 o 
   3   0   8      449.78      423.61     16.86 o 
   4   0   8      607.05      591.91     20.60 o 
   5   0   8     1955.99     1998.82     46.91 o 
   6   0   8       63.64       55.19      9.68 o 
   7   0   8       92.27       82.22     14.74 o 
   8   0   8     1414.42     1380.92     57.93 o 
   9   0   8      856.82      882.41     83.01 o 
  10   0   8        1.04       13.04      4.70 o 
  11   0   8       22.73       21.56      6.95 o 
  12   0   8       51.70       58.17     16.50 o 
  -8   1   8      177.28      163.55     35.73 o 
  -7   1   8       29.92       38.56      7.12 o 
  -6   1   8      524.97      500.26     31.23 o 
  -5   1   8       19.53       22.46      3.24 o 
  -4   1   8      317.74      281.95      7.89 o 
  -3   1   8      435.21      461.85     12.32 o 
  -2   1   8       72.79       62.13      6.71 o 
  -1   1   8     3784.04     3641.44     40.85 o 
   0   1   8     8463.51     9045.11     53.40 o 
   1   1   8        0.99        8.71      3.56 o 
   2   1   8      413.43      443.64     11.23 o 
   3   1   8      450.77      422.40     16.04 o 
   4   1   8      958.01      877.57     56.52 o 
   5   1   8     3359.04     3262.63     44.96 o 
   6   1   8       76.85       70.78     13.32 o 
   7   1   8        5.11        8.48      6.34 o 
   8   1   8       43.72       50.01     11.47 o 
   9   1   8      353.60      384.29     29.69 o 
  10   1   8        5.39       11.84     11.80 o 
  11   1   8        4.42       20.05      7.62 o 
  12   1   8       70.13       68.23     16.41 o 
  -8   2   8      225.63      223.04     31.36 o 
  -7   2   8       29.03       21.50      6.23 o 
  -6   2   8      974.72     1063.58     19.62 o 
  -5   2   8      257.05      249.31     11.62 o 
  -4   2   8     3267.46     3262.10     48.21 o 
  -3   2   8       14.37       10.57      4.22 o 
  -2   2   8      715.55      777.15     15.06 o 
  -1   2   8     2612.19     2638.37     31.66 o 
   0   2   8     8222.57     8649.41     54.16 o 
   1   2   8     5484.13     6233.81     33.54 o 
   2   2   8     1589.54     1689.49     37.67 o 
   3   2   8     3017.95     3031.49     52.36 o 
   4   2   8      173.08      118.55     18.08 o 
   5   2   8     3405.61     3258.30     42.81 o 
   6   2   8    10545.10    11726.22     78.17 o 
   7   2   8       78.51      101.27     11.59 o 
   8   2   8     2366.00     2472.65     54.11 o 
   9   2   8       51.70       66.89     13.04 o 
  10   2   8     1571.21     1540.10     50.01 o 
  11   2   8       25.48       27.67      5.74 o 
  12   2   8      722.72      530.50    100.92 o 
  -7   3   8      949.33      983.74     15.63 o 
  -6   3   8      130.66      111.67     18.15 o 
  -5   3   8      272.96      266.12     24.97 o 
  -4   3   8      673.85      653.59     17.47 o 
  -3   3   8     2578.03     2470.58     58.22 o 
  -2   3   8       25.81       26.90      4.07 o 
  -1   3   8       66.42       59.31      8.02 o 
   0   3   8     2152.66     2112.89     32.17 o 
   1   3   8       81.37       91.32     11.72 o 
   2   3   8     1010.79      953.57     29.39 o 
   3   3   8     1612.64     1455.19    162.06 o 
   4   3   8     3964.13     3871.85     51.22 o 
   5   3   8        2.20        8.40      7.98 o 
   6   3   8     3555.66     3651.81     47.42 o 
   7   3   8      734.47      724.29     29.22 o 
   8   3   8      274.70      305.25     32.21 o 
   9   3   8      151.17      190.96     23.99 o 
  10   3   8     1484.13     1487.62     68.32 o 
  11   3   8     1101.90     1136.74     65.64 o 
  12   3   8      593.24      578.77     61.14 o 
  13   3   8       73.53       40.35     12.54 o 
  -7   4   8     2056.40     2071.42     53.72 o 
  -6   4   8      356.73      315.33     12.96 o 
  -5   4   8      475.66      478.34     14.20 o 
  -4   4   8       14.50       10.78      3.94 o 
  -3   4   8     2017.54     2011.79     31.61 o 
  -2   4   8     1200.88     1186.42     24.78 o 
  -1   4   8     1080.84     1052.21     20.33 o 
   0   4   8      917.60      974.31     18.90 o 
   1   4   8      832.88      863.30     22.67 o 
   2   4   8     1083.55     1042.39     33.10 o 
   3   4   8     2695.90     2712.90     48.69 o 
   4   4   8     3086.53     3131.83     62.74 o 
   5   4   8     2203.46     2234.99     48.32 o 
   6   4   8     1075.13     1036.48     50.95 o 
   7   4   8        2.29       20.47     10.05 o 
   8   4   8      636.26      665.41     21.52 o 
   9   4   8       91.22      102.27     12.80 o 
  10   4   8      909.25      929.29     40.14 o 
  11   4   8       42.85       41.53     13.38 o 
  12   4   8      208.58      204.27     32.98 o 
  13   4   8      125.34       70.80     19.80 o 
  -7   5   8     1257.28     1263.17     46.46 o 
  -6   5   8     1272.75     1349.48     45.96 o 
  -5   5   8     1483.10     1436.89     36.39 o 
  -4   5   8     2554.34     2588.73     70.55 o 
  -3   5   8      606.90      580.81     22.88 o 
  -2   5   8     2723.25     2865.69     54.63 o 
  -1   5   8     1128.33     1101.72     20.96 o 
   0   5   8        4.21       12.00      7.76 o 
   1   5   8      286.17      295.86     20.25 o 
   2   5   8      304.08      417.95     42.41 o 
   3   5   8     8720.17     9104.31     92.49 o 
   4   5   8     1761.47     1732.49     46.16 o 
   5   5   8      629.45      589.34     29.92 o 
   6   5   8      391.14      398.09     35.69 o 
   7   5   8      152.00      181.23     24.04 o 
   8   5   8      410.17      471.46     40.81 o 
   9   5   8       48.48       49.83      8.76 o 
  10   5   8      911.71      910.10     23.65 o 
  11   5   8      224.41      214.97     30.73 o 
  12   5   8      745.02      733.47     35.14 o 
  13   5   8      196.49      172.12     26.27 o 
  -7   6   8       66.91       75.34     18.24 o 
  -6   6   8      549.81      586.61     64.12 o 
  -5   6   8     1041.77     1059.18     36.55 o 
  -4   6   8      707.52      659.69     66.34 o 
  -3   6   8       36.66       33.67     11.42 o 
  -2   6   8      298.20      292.51      9.82 o 
  -1   6   8      346.12      317.85     36.68 o 
   0   6   8       66.23       67.13     10.79 o 
   1   6   8      229.26      233.18     28.11 o 
   2   6   8      268.72      281.46     31.12 o 
   3   6   8     1069.41     1006.38     28.11 o 
   4   6   8     1948.20     1924.33     53.43 o 
   5   6   8      449.92      475.48     20.02 o 
   6   6   8      166.90      168.59     24.05 o 
   7   6   8      646.02      636.98     31.81 o 
   8   6   8       82.47       93.58     20.26 o 
   9   6   8        1.35       12.68      8.38 o 
  10   6   8       24.09       25.83      8.14 o 
  11   6   8      412.51      417.05     20.43 o 
  12   6   8      181.83      180.83     31.05 o 
  -7   7   8       45.09       26.82     15.43 o 
  -6   7   8      211.84      227.25     49.68 o 
  -5   7   8      297.97      315.79     57.35 o 
  -4   7   8      699.02      678.62     64.45 o 
  -3   7   8        3.35        4.47      5.03 o 
  -2   7   8     2213.61     2250.35     51.75 o 
  -1   7   8       16.13       10.03      5.40 o 
   0   7   8      813.99      823.99     28.02 o 
   1   7   8      149.11      178.47     19.60 o 
   2   7   8      165.68      179.20     19.70 o 
   3   7   8      174.39      210.72     22.49 o 
   4   7   8     1926.32     1926.85     53.02 o 
   5   7   8        6.98       18.49     10.69 o 
   6   7   8      323.19      323.06     30.74 o 
   7   7   8     1423.31     1386.36     65.77 o 
   8   7   8      574.63      616.76     22.83 o 
   9   7   8       41.78       47.35     15.93 o 
  10   7   8      145.12      140.20     28.39 o 
  11   7   8       56.06       73.83     13.33 o 
  12   7   8      289.71      277.92     39.65 o 
  -6   8   8       20.17       15.10      8.25 o 
  -5   8   8       37.18       39.20     18.24 o 
  -4   8   8       83.43      138.96     30.86 o 
  -3   8   8     1014.04     1053.49     66.43 o 
  -2   8   8      163.20      169.89     16.05 o 
  -1   8   8     1315.24     1357.74     37.22 o 
   0   8   8       36.10       49.43      7.20 o 
   1   8   8     4004.11     4059.45    106.65 o 
   2   8   8       25.58       56.55      9.92 o 
   3   8   8      551.66      557.30     39.11 o 
   4   8   8     6112.58     6710.03    147.83 o 
   5   8   8     5716.61     5898.82    115.43 o 
   6   8   8     1808.47     1758.02     87.06 o 
   7   8   8      310.29      363.09     33.82 o 
   8   8   8     2367.20     2423.32     51.53 o 
   9   8   8     2122.07     2004.54     56.52 o 
  10   8   8        5.69       17.41      5.83 o 
  11   8   8      233.90      220.53     35.63 o 
  12   8   8       99.89       92.67     20.79 o 
  -5   9   8      143.31      160.58     37.13 o 
  -4   9   8      230.32      199.36     45.63 o 
  -3   9   8      610.85      709.31     80.45 o 
  -2   9   8     1636.54     1731.32     62.63 o 
  -1   9   8     1138.64     1210.29     32.73 o 
   0   9   8      109.15       98.65     16.06 o 
   1   9   8      272.27      216.67     28.67 o 
   2   9   8        3.58       24.03      8.03 o 
   3   9   8       91.77       90.78     15.68 o 
   4   9   8     2358.43     2456.92     41.06 o 
   5   9   8      261.63      319.88     54.25 o 
   6   9   8      131.20      152.67     18.43 o 
   7   9   8      351.22      359.78     31.88 o 
   8   9   8     1469.00     1475.67     43.53 o 
   9   9   8      109.45      115.53     16.14 o 
  10   9   8       81.62       89.97     17.59 o 
  11   9   8       28.78       39.41     10.22 o 
  -4  10   8      920.44     1070.32     40.10 o 
  -3  10   8       70.04       35.40     15.93 o 
  -2  10   8      886.92      949.11     92.17 o 
  -1  10   8      887.20      923.27     23.12 o 
   0  10   8      857.98      888.94     19.64 o 
   1  10   8        1.33        4.35      6.31 o 
   2  10   8        3.66       21.51     10.94 o 
   3  10   8      134.86      186.88     27.64 o 
   4  10   8      162.75      180.31     25.54 o 
   5  10   8     2509.21     2665.82     55.80 o 
   6  10   8        1.85       18.62      7.56 o 
   7  10   8      159.43      156.96     24.62 o 
   8  10   8      165.21      157.79     22.80 o 
   9  10   8      904.05      873.13     26.76 o 
  10  10   8      103.39      124.47     18.59 o 
  11  10   8      464.77      487.92     25.18 o 
  -2  11   8      202.47      187.73     47.36 o 
  -1  11   8       87.18       82.35     25.50 o 
   0  11   8      589.43      561.44     27.76 o 
   1  11   8       44.83       39.28     10.38 o 
   2  11   8      436.47      400.80     32.79 o 
   3  11   8      188.40      157.52     28.29 o 
   4  11   8        0.93       16.68      9.70 o 
   5  11   8      482.68      438.92     55.70 o 
   6  11   8       15.59       35.75      8.27 o 
   7  11   8        0.16       13.59      9.37 o 
   8  11   8       27.18       32.40     20.71 o 
   9  11   8      512.12      496.29     23.88 o 
  10  11   8        0.07       14.54      5.66 o 
  -1  12   8        7.29       15.51     15.76 o 
   0  12   8       42.92       38.78     12.79 o 
   1  12   8        3.86       12.75      5.83 o 
   2  12   8      873.03      871.05     39.30 o 
   3  12   8      230.58      178.56     28.26 o 
   4  12   8      132.81      120.49     22.31 o 
   5  12   8       15.35       24.60      7.45 o 
   6  12   8        5.90       17.99     12.79 o 
   7  12   8       25.21       36.65     10.03 o 
   8  12   8       44.84       28.42     11.39 o 
   9  12   8      413.04      329.62     41.50 o 
   2  13   8      841.76      843.14     37.22 o 
   3  13   8     1506.50     1607.08     30.77 o 
   4  13   8       75.89       66.26     12.61 o 
   5  13   8        6.31       21.65     11.11 o 
   6  13   8        7.04       12.94      8.22 o 
   7  13   8      108.69       88.54     35.32 o 
  -4 -12   9      598.02      654.46     60.48 o 
  -3 -12   9       10.46       20.41      6.63 o 
  -2 -12   9      145.93      120.62     27.39 o 
  -1 -12   9        4.34        9.53      8.26 o 
   0 -12   9      112.51       70.79     20.87 o 
  -6 -11   9      248.84      245.16     67.17 o 
  -5 -11   9       44.29       57.13     11.93 o 
  -4 -11   9      545.61      432.61     60.72 o 
  -3 -11   9      188.28      190.06     31.77 o 
  -2 -11   9     2274.24     2223.18     62.16 o 
  -1 -11   9        6.66       16.57      7.83 o 
   0 -11   9       93.26       86.67     18.70 o 
   1 -11   9      297.06      233.46     39.68 o 
   2 -11   9     1744.18     1763.46     37.56 o 
   3 -11   9        5.47       15.60     10.23 o 
  -8 -10   9       29.21        9.74     15.76 o 
  -7 -10   9      574.00      662.86     80.95 o 
  -6 -10   9      590.55      549.23     77.40 o 
  -5 -10   9       40.72       40.25     10.84 o 
  -4 -10   9      398.13      321.58     32.72 o 
  -3 -10   9      107.99       89.03     12.60 o 
  -2 -10   9      108.33      134.10     21.63 o 
  -1 -10   9       64.68       69.13     12.75 o 
   0 -10   9      345.96      330.91     37.80 o 
   1 -10   9      258.65      235.54     40.16 o 
   2 -10   9      494.98      478.68     44.60 o 
   3 -10   9      160.17      144.13     29.13 o 
   4 -10   9      155.03      191.77     33.01 o 
   5 -10   9      395.23      420.01     69.73 o 
  -8  -9   9        0.51        6.44     13.20 o 
  -7  -9   9      561.86      545.02    105.70 o 
  -6  -9   9      941.64     1044.25     37.55 o 
  -5  -9   9      106.21      113.71     16.15 o 
  -4  -9   9       67.98       68.36     20.96 o 
  -3  -9   9      619.73      569.78     54.01 o 
  -2  -9   9     1677.82     1742.42     60.98 o 
  -1  -9   9     1403.31     1503.55     41.04 o 
   0  -9   9      340.95      359.60     20.56 o 
   1  -9   9       31.87       25.25      8.49 o 
   2  -9   9       73.56       90.50     19.97 o 
   3  -9   9      207.41      178.88     25.54 o 
   4  -9   9      177.87      202.17     54.13 o 
   5  -9   9       34.10       48.27     23.93 o 
   6  -9   9        1.87       23.76     15.43 o 
  -9  -8   9       44.35       57.68     18.81 o 
  -8  -8   9       40.43       25.99      9.90 o 
  -7  -8   9       88.20       87.30     22.36 o 
  -6  -8   9      851.09      856.19     49.92 o 
  -5  -8   9       15.19       28.35     11.02 o 
  -4  -8   9      501.00      470.14     22.20 o 
  -3  -8   9      225.85      271.38     21.43 o 
  -2  -8   9       29.97       29.48      7.36 o 
  -1  -8   9      883.13      896.76     22.98 o 
   0  -8   9     2266.43     2373.04     78.27 o 
   1  -8   9       44.83       58.56     20.18 o 
   2  -8   9       30.17       35.89      8.67 o 
   3  -8   9      158.44      156.93     28.62 o 
   4  -8   9       83.31       55.08     16.92 o 
   5  -8   9      221.54      246.89     64.36 o 
   6  -8   9       36.67       32.18     12.79 o 
   7  -8   9       59.86       70.22     19.06 o 
  -9  -7   9      620.67      604.35     39.77 o 
  -8  -7   9      175.13      186.90     45.05 o 
  -7  -7   9       51.07       57.43     15.93 o 
  -6  -7   9      611.14      557.06     54.05 o 
  -5  -7   9       46.51       37.33      7.78 o 
  -4  -7   9     1726.60     1694.48     27.61 o 
  -3  -7   9      123.85      137.56     17.71 o 
  -2  -7   9      103.67      131.45     17.67 o 
  -1  -7   9        1.76        4.42      6.41 o 
   0  -7   9     1901.69     1910.79     44.97 o 
   1  -7   9       79.74       89.28     12.91 o 
   2  -7   9     1104.76     1153.46     42.22 o 
   3  -7   9     1195.01     1236.72     29.54 o 
   4  -7   9       28.60       41.07      7.24 o 
   5  -7   9      294.64      269.19     34.12 o 
   6  -7   9      120.67      121.13     38.54 o 
   7  -7   9      290.94      299.95     75.34 o 
   8  -7   9        9.39       44.06     19.23 o 
 -10  -6   9       19.55       23.85     15.27 o 
  -9  -6   9      308.51      269.09     64.12 o 
  -8  -6   9        3.63       12.87     10.07 o 
  -7  -6   9      184.97      194.00     31.85 o 
  -6  -6   9      428.58      376.23     57.39 o 
  -5  -6   9      380.56      332.31     17.05 o 
  -4  -6   9      783.30      727.10     36.96 o 
  -3  -6   9     1700.19     1709.41     34.06 o 
  -2  -6   9      857.70      855.31     34.85 o 
  -1  -6   9      281.89      279.15     30.07 o 
   0  -6   9      129.58      115.26     18.16 o 
   1  -6   9       17.92       32.35      9.50 o 
   2  -6   9     1917.13     1906.49     46.15 o 
   3  -6   9      666.71      667.89     20.04 o 
   4  -6   9      559.55      517.84     51.28 o 
   5  -6   9      153.89      135.23     37.75 o 
   6  -6   9      245.99      214.70     34.33 o 
   7  -6   9      117.34       88.95     19.39 o 
   8  -6   9        4.35       15.68     16.34 o 
   9  -6   9       72.07      117.17     31.44 o 
 -10  -5   9       64.31       92.58     25.25 o 
  -9  -5   9       43.36       37.55     18.90 o 
  -8  -5   9      340.51      320.25     56.44 o 
  -7  -5   9      238.55      268.26     61.81 o 
  -6  -5   9     1628.31     1660.07     46.87 o 
  -5  -5   9      521.50      467.29     13.33 o 
  -4  -5   9      437.24      396.24     22.99 o 
  -3  -5   9     1746.10     1759.85     28.06 o 
  -2  -5   9      600.59      610.81     22.66 o 
  -1  -5   9      746.59      767.45     33.98 o 
   0  -5   9      298.57      344.39     20.68 o 
   1  -5   9     2994.94     3175.45    109.99 o 
   2  -5   9     3328.94     3315.68    136.28 o 
   3  -5   9     4159.01     4453.83     67.18 o 
   4  -5   9        8.36       21.55      9.16 o 
   5  -5   9      618.46      616.58     78.56 o 
   6  -5   9      130.02      173.12     42.29 o 
   7  -5   9      470.39      494.88     17.08 o 
   8  -5   9      286.93      258.94     53.22 o 
   9  -5   9      576.70      660.38     64.45 o 
  10  -5   9      178.56      211.82     47.61 o 
 -10  -4   9      106.29      121.05     36.72 o 
  -9  -4   9      968.33      958.35     70.80 o 
  -8  -4   9      368.84      419.52     51.57 o 
  -7  -4   9      908.90     1013.47     32.26 o 
  -6  -4   9     3003.70     3043.38    105.29 o 
  -5  -4   9       45.79       38.58      9.45 o 
  -4  -4   9      349.32      295.81      7.36 o 
  -3  -4   9      296.58      230.97     20.52 o 
  -2  -4   9      220.37      225.85     18.01 o 
  -1  -4   9       37.96       66.83      9.57 o 
   0  -4   9      327.72      318.69     18.41 o 
   1  -4   9      350.11      297.70     21.23 o 
   2  -4   9     1038.58     1063.98     33.95 o 
   3  -4   9     1711.93     1746.09     62.88 o 
   4  -4   9      573.59      611.83     18.20 o 
   5  -4   9      769.85      741.22     29.11 o 
   6  -4   9       19.62       23.46     13.99 o 
   7  -4   9      735.25      785.30     71.62 o 
   8  -4   9        1.24        1.91      5.25 o 
   9  -4   9      185.62      218.26     29.62 o 
  10  -4   9       46.94       40.76     21.70 o 
 -10  -3   9        5.06        9.49      9.32 o 
  -9  -3   9      151.65      161.24     42.66 o 
  -8  -3   9      147.33      193.25     34.16 o 
  -7  -3   9       63.53       63.79     15.68 o 
  -6  -3   9     2881.46     2939.25    101.00 o 
  -5  -3   9      526.38      523.57     32.35 o 
  -4  -3   9       71.90       66.20      6.54 o 
  -3  -3   9      273.91      269.47     16.77 o 
  -2  -3   9      244.46      202.88     15.70 o 
  -1  -3   9       21.86       23.81      4.72 o 
   0  -3   9      483.56      504.42     26.86 o 
   1  -3   9     1962.72     1913.29     45.51 o 
   2  -3   9       50.84       57.62      9.88 o 
   3  -3   9     1220.70     1209.09     46.99 o 
   4  -3   9      118.26      150.38     22.60 o 
   5  -3   9        4.57        8.73      6.56 o 
   6  -3   9       14.19       17.69      7.19 o 
   7  -3   9     1175.32     1190.92     27.24 o 
   8  -3   9       57.82       60.22     10.90 o 
   9  -3   9       35.32       36.73     10.23 o 
  10  -3   9        1.43       17.08     14.28 o 
  11  -3   9       21.85       23.68     11.88 o 
 -10  -2   9        5.03        2.56      6.02 o 
  -9  -2   9        4.74        7.26      6.11 o 
  -8  -2   9      890.45      883.09     30.53 o 
  -7  -2   9     1699.88     1754.97     48.93 o 
  -6  -2   9     1364.82     1376.87     67.91 o 
  -5  -2   9     2042.06     2137.43     56.28 o 
  -4  -2   9       51.55       65.72      7.03 o 
  -3  -2   9       84.37       90.05      9.94 o 
  -2  -2   9     5109.26     5266.83    103.62 o 
  -1  -2   9     1908.66     1878.23     34.14 o 
   0  -2   9      445.75      456.77     21.72 o 
   1  -2   9     2089.73     2124.69     46.45 o 
   2  -2   9     8739.02     9344.23     82.85 o 
   3  -2   9      780.55      763.94     28.47 o 
   4  -2   9      392.68      394.60     35.07 o 
   5  -2   9       12.83       17.95     12.46 o 
   6  -2   9       15.35       25.67      8.55 o 
   7  -2   9     4261.48     4472.64    193.67 o 
   8  -2   9     1424.22     1493.68    106.32 o 
   9  -2   9       53.34       53.73     10.58 o 
  10  -2   9        2.59        9.87      6.56 o 
  11  -2   9       10.75       34.90     16.09 o 
 -10  -1   9      179.38      127.90     43.40 o 
  -9  -1   9       14.95       11.96     12.38 o 
  -8  -1   9      462.01      460.36     22.86 o 
  -7  -1   9     1009.05     1139.97     30.04 o 
  -6  -1   9      770.42      802.97     43.24 o 
  -5  -1   9      209.16      196.53      6.74 o 
  -4  -1   9      303.22      296.20      6.15 o 
  -3  -1   9       18.25       20.64      4.10 o 
  -2  -1   9     1056.72      979.89     19.33 o 
  -1  -1   9    10815.87    11405.75    142.28 o 
   0  -1   9      157.11      207.77     14.23 o 
   1  -1   9      821.91      804.13     25.72 o 
   2  -1   9      690.70      719.57     21.75 o 
   3  -1   9      288.72      267.40     32.12 o 
   4  -1   9     1527.94     1507.20    125.22 o 
   5  -1   9      177.63      222.76     26.88 o 
   6  -1   9       67.18       61.84     13.51 o 
   7  -1   9     2005.83     2042.53     51.01 o 
   8  -1   9     2473.12     2540.63     41.38 o 
   9  -1   9       24.71       33.06      8.10 o 
  10  -1   9        9.38        3.93      7.23 o 
  11  -1   9      202.78      210.83     51.08 o 
  12  -1   9      159.83      131.20     28.96 o 
  -9   0   9       86.96       78.14     25.00 o 
  -8   0   9      215.19      271.98     39.86 o 
  -7   0   9     1213.72     1335.29     29.38 o 
  -6   0   9      884.46      833.82     27.78 o 
  -5   0   9      186.07      181.25     10.38 o 
  -4   0   9      517.63      505.87     14.62 o 
  -3   0   9        3.47        8.50      3.76 o 
  -2   0   9     1646.28     1588.91     27.88 o 
  -1   0   9    13555.13    14326.93    160.12 o 
   0   0   9     1195.81     1160.25     27.00 o 
   1   0   9        9.04        6.45      4.12 o 
   2   0   9     2651.20     2717.93     47.79 o 
   3   0   9      395.30      361.84     19.68 o 
   4   0   9     1881.03     1886.99     42.61 o 
   5   0   9      297.51      306.14     28.65 o 
   6   0   9       41.12       63.95     11.61 o 
   7   0   9      245.64      231.80     26.46 o 
   8   0   9     3392.78     3527.42    179.19 o 
   9   0   9      191.24      179.60     23.33 o 
  10   0   9       44.98       65.98     14.30 o 
  11   0   9        5.48       11.80      6.77 o 
  12   0   9      321.02      248.05     65.68 o 
  -8   1   9      504.59      516.14     19.39 o 
  -7   1   9       75.88       93.74     20.22 o 
  -6   1   9      233.38      244.68     29.33 o 
  -5   1   9       41.23       38.74      5.90 o 
  -4   1   9       38.06       41.51      5.48 o 
  -3   1   9     1179.28     1206.43     41.11 o 
  -2   1   9        3.40        5.34      3.97 o 
  -1   1   9     1171.99     1038.99     24.54 o 
   0   1   9     5350.44     5439.34     72.70 o 
   1   1   9     1929.87     1857.57    100.51 o 
   2   1   9      218.45      310.84     26.22 o 
   3   1   9     1703.21     1839.08     28.52 o 
   4   1   9      718.51      718.23     24.11 o 
   5   1   9     3362.24     3407.63     47.54 o 
   6   1   9       14.65       13.60      5.36 o 
   7   1   9      750.73      693.68     45.05 o 
   8   1   9     3950.40     4139.90    121.59 o 
   9   1   9      186.12      247.94     35.00 o 
  10   1   9      386.20      410.25     31.84 o 
  11   1   9      106.32      118.73     19.36 o 
  12   1   9     1095.48     1089.44     29.67 o 
  -8   2   9       57.49       48.68     13.20 o 
  -7   2   9      116.67      116.44     17.62 o 
  -6   2   9      373.26      342.24     17.25 o 
  -5   2   9      588.78      566.32     28.13 o 
  -4   2   9       19.27       20.00      4.58 o 
  -3   2   9     1685.92     1770.23     39.19 o 
  -2   2   9      578.07      567.67     15.39 o 
  -1   2   9     4314.49     4559.11     69.78 o 
   0   2   9       34.89       18.24      7.06 o 
   1   2   9        4.72       16.20      9.51 o 
   2   2   9      523.46      450.82     22.09 o 
   3   2   9      333.63      319.45     35.15 o 
   4   2   9     1479.90     1456.82     31.26 o 
   5   2   9      121.98      105.38     17.19 o 
   6   2   9     1235.52     1213.50     32.04 o 
   7   2   9      231.94      231.17     29.34 o 
   8   2   9      123.35      154.37     18.31 o 
   9   2   9        4.23       15.50      6.24 o 
  10   2   9      167.58      164.68     24.32 o 
  11   2   9      426.22      405.40     43.40 o 
  12   2   9      213.16      173.63     25.32 o 
  -7   3   9     1775.09     1827.65     84.08 o 
  -6   3   9       57.39       64.06      9.98 o 
  -5   3   9        1.34        2.64      4.48 o 
  -4   3   9     1079.56     1087.33     72.49 o 
  -3   3   9     2653.38     2599.87     46.98 o 
  -2   3   9       79.39       93.13     12.67 o 
  -1   3   9        2.55        0.00      6.26 o 
   0   3   9      897.23      806.44     42.87 o 
   1   3   9      164.84      183.49     21.53 o 
   2   3   9     4376.20     4254.51     46.19 o 
   3   3   9     1836.13     1751.65     44.28 o 
   4   3   9     1553.60     1480.95     63.08 o 
   5   3   9      118.23      145.50     21.91 o 
   6   3   9     2330.30     2217.96     72.37 o 
   7   3   9      752.54      767.79     43.32 o 
   8   3   9       84.36       89.02     12.24 o 
   9   3   9       62.14       84.24     13.53 o 
  10   3   9      155.31      167.40     26.84 o 
  11   3   9     1370.18     1413.74     33.76 o 
  12   3   9      419.28      431.81     41.18 o 
  -7   4   9     1936.87     1941.45     33.50 o 
  -6   4   9      240.56      231.59     26.44 o 
  -5   4   9      170.99      189.93     18.68 o 
  -4   4   9       10.16       17.48      8.95 o 
  -3   4   9     1835.01     1796.72     35.42 o 
  -2   4   9     1206.73     1287.37     42.99 o 
  -1   4   9       27.17       37.13      6.35 o 
   0   4   9      337.76      351.67     17.65 o 
   1   4   9      625.08      666.19     29.09 o 
   2   4   9     3458.43     3488.49     62.14 o 
   3   4   9     1796.46     1706.52     38.35 o 
   4   4   9     2306.70     2223.76     46.31 o 
   5   4   9     1684.03     1683.86     41.02 o 
   6   4   9     2115.32     2078.42     59.04 o 
   7   4   9      168.34      202.17     23.44 o 
   8   4   9      542.11      560.91     18.17 o 
   9   4   9       63.38       89.18     13.08 o 
  10   4   9      270.48      270.10     34.69 o 
  11   4   9       19.43       15.55      8.95 o 
  12   4   9      300.80      258.17     35.56 o 
  -7   5   9      951.56      970.89     41.18 o 
  -6   5   9     1018.75     1012.65     29.54 o 
  -5   5   9     1161.58     1101.78     27.12 o 
  -4   5   9      736.71      704.22     14.95 o 
  -3   5   9     1665.24     1677.99     54.55 o 
  -2   5   9     1987.68     2015.03     39.17 o 
  -1   5   9      348.60      345.07     15.05 o 
   0   5   9       28.36       15.82      6.93 o 
   1   5   9      185.92      227.54     26.05 o 
   2   5   9       18.45       13.97      7.84 o 
   3   5   9     4548.39     4773.45     61.81 o 
   4   5   9     1986.13     1952.57     48.19 o 
   5   5   9      361.81      339.52     30.08 o 
   6   5   9     1055.72     1126.19     36.41 o 
   7   5   9      355.54      367.21     35.19 o 
   8   5   9      540.87      544.18     21.42 o 
   9   5   9        6.85       28.94      9.28 o 
  10   5   9      160.56      151.72     21.71 o 
  11   5   9      185.87      212.10     29.76 o 
  12   5   9      401.20      374.46     41.82 o 
  -7   6   9       86.81       96.79     33.58 o 
  -6   6   9      415.22      467.79     23.10 o 
  -5   6   9       89.18      110.90     23.60 o 
  -4   6   9      520.04      459.67     34.95 o 
  -3   6   9        2.47        8.44      4.07 o 
  -2   6   9      795.37      794.20     58.34 o 
  -1   6   9      202.49      222.85     26.75 o 
   0   6   9      145.71      133.29     20.13 o 
   1   6   9       18.55       14.16      7.88 o 
   2   6   9        0.56        2.23      7.43 o 
   3   6   9      250.21      229.45     25.94 o 
   4   6   9      288.15      264.57     18.67 o 
   5   6   9       63.65       81.41     12.89 o 
   6   6   9      634.70      594.25     45.88 o 
   7   6   9     1946.57     2046.69     45.53 o 
   8   6   9       42.38       29.52      7.31 o 
   9   6   9       51.39       36.66     18.28 o 
  10   6   9       19.97       35.24     14.28 o 
  11   6   9      309.94      314.79     41.24 o 
  12   6   9      183.46      171.37     23.91 o 
  -6   7   9      283.60      242.02     64.61 o 
  -5   7   9       20.09       16.01      9.32 o 
  -4   7   9      111.24      114.04     20.22 o 
  -3   7   9       13.96       13.53      3.91 o 
  -2   7   9     2767.80     2674.64     72.57 o 
  -1   7   9      133.26      154.53     17.26 o 
   0   7   9     2085.66     2128.66     48.52 o 
   1   7   9      504.95      494.26     19.41 o 
   2   7   9        1.70       10.38      9.45 o 
   3   7   9      386.50      365.37     19.73 o 
   4   7   9      772.13      770.15     36.70 o 
   5   7   9       57.37       61.90     11.63 o 
   6   7   9     1058.95      990.72     39.24 o 
   7   7   9     5507.05     5337.57    344.59 o 
   8   7   9      722.09      756.31     27.22 o 
   9   7   9      134.91      175.26     20.23 o 
  10   7   9        4.49       13.66      6.49 o 
  11   7   9      344.76      282.47     45.00 o 
  12   7   9      200.04      188.13     31.65 o 
  -5   8   9       39.32       47.86     13.95 o 
  -4   8   9       43.34       34.41     14.52 o 
  -3   8   9       37.26       71.05     19.06 o 
  -2   8   9     1464.18     1488.62     52.19 o 
  -1   8   9     1454.92     1454.65     29.12 o 
   0   8   9      107.88      132.25     23.15 o 
   1   8   9     2149.76     2094.31     67.18 o 
   2   8   9      953.68      987.37     46.98 o 
   3   8   9     2034.11     2098.21     55.21 o 
   4   8   9     2184.94     2152.66     66.38 o 
   5   8   9     3767.16     3791.98     86.54 o 
   6   8   9     1487.18     1513.90     44.01 o 
   7   8   9      392.68      439.26     38.01 o 
   8   8   9      421.49      421.42     48.93 o 
   9   8   9        8.17       17.49      9.65 o 
  10   8   9        3.69        3.03      7.39 o 
  11   8   9      288.69      271.94     40.45 o 
  12   8   9      199.82      154.77     32.02 o 
  -5   9   9       11.00       21.12     15.51 o 
  -4   9   9        6.72        6.02     13.62 o 
  -3   9   9      709.08      656.42     97.86 o 
  -2   9   9     1298.47     1295.35    106.94 o 
  -1   9   9     2195.83     2266.81     40.48 o 
   0   9   9        0.86        0.00      5.17 o 
   1   9   9        3.68        0.00     10.26 o 
   2   9   9      126.24      132.16     19.47 o 
   3   9   9      417.54      445.78     24.54 o 
   4   9   9     1089.90     1095.34     23.96 o 
   5   9   9      146.65      176.93     24.10 o 
   6   9   9       87.77      112.58     18.01 o 
   7   9   9      822.78      830.55     24.84 o 
   8   9   9     1628.02     1644.92     41.46 o 
   9   9   9       41.41       54.26     11.26 o 
  10   9   9      145.80      147.73     27.69 o 
  11   9   9       64.01       95.84     23.76 o 
  -3  10   9       62.92       96.54     24.26 o 
  -2  10   9      908.78     1050.69     85.16 o 
  -1  10   9      837.84      814.23     34.52 o 
   0  10   9      159.29      151.56     24.58 o 
   1  10   9       21.11       19.41      7.13 o 
   2  10   9       32.90       25.89      9.43 o 
   3  10   9      100.68      112.71     18.69 o 
   4  10   9       36.72       39.97     11.55 o 
   5  10   9     1653.67     1740.05     45.53 o 
   6  10   9       39.24       43.16     32.26 o 
   7  10   9      367.87      414.53     48.51 o 
   8  10   9       47.21       37.42     10.95 o 
   9  10   9      409.62      363.98     55.20 o 
  10  10   9       79.36       81.69     17.41 o 
  11  10   9      450.26      435.17     35.94 o 
  -2  11   9      199.74      141.60     52.56 o 
  -1  11   9       69.97      120.14     23.02 o 
   0  11   9      223.89      216.39     22.20 o 
   1  11   9       47.70       61.37     19.10 o 
   2  11   9      527.23      550.08     28.08 o 
   3  11   9      250.02      254.70     37.36 o 
   4  11   9      115.22      109.98     18.77 o 
   5  11   9     1366.17     1313.31     30.06 o 
   6  11   9       17.87       24.65      7.50 o 
   7  11   9       83.77       80.09     16.14 o 
   8  11   9       20.47       23.77     11.15 o 
   9  11   9      226.50      201.92     49.76 o 
  10  11   9        6.45       36.06     13.37 o 
   0  12   9        1.38       16.01     13.04 o 
   1  12   9       83.27       76.95     15.76 o 
   2  12   9      966.29     1058.76     33.54 o 
   3  12   9      284.76      250.60     46.11 o 
   4  12   9      278.24      258.09     36.62 o 
   5  12   9      209.54      181.99     25.75 o 
   6  12   9       28.98       26.26     14.56 o 
   7  12   9       53.93       53.81     11.46 o 
   8  12   9        3.65       14.75      9.61 o 
   3  13   9     1379.77     1529.44     31.74 o 
   4  13   9      192.59      144.45     27.01 o 
   5  13   9       42.16       41.26     13.70 o 
   6  13   9       85.20       74.00     17.27 o 
  -2 -12  10       29.04       16.47      9.79 o 
  -6 -11  10      246.44      179.31     66.18 o 
  -5 -11  10       46.95       58.26     22.61 o 
  -4 -11  10       30.07       31.71     10.79 o 
  -3 -11  10        3.49        0.00      8.53 o 
  -2 -11  10      120.18      107.79     17.79 o 
  -1 -11  10       13.74       22.32     10.56 o 
   0 -11  10      197.68      187.36     30.43 o 
   1 -11  10        2.48       10.88      6.58 o 
   2 -11  10      432.04      402.75     49.48 o 
  -7 -10  10      355.77      323.63     71.38 o 
  -6 -10  10      535.71      535.86     98.36 o 
  -5 -10  10       14.80       20.65     20.09 o 
  -4 -10  10       70.77       51.86     13.47 o 
  -3 -10  10      887.93      884.36     89.53 o 
  -2 -10  10      188.68      209.71     29.53 o 
  -1 -10  10       21.33       27.42      8.79 o 
   0 -10  10       11.32       18.31     12.65 o 
   1 -10  10       42.94       45.39     14.81 o 
   2 -10  10      411.63      372.44     51.59 o 
   3 -10  10      265.12      254.66     30.74 o 
   4 -10  10      168.79      143.33     31.85 o 
  -8  -9  10       41.03       34.57     13.95 o 
  -7  -9  10      718.55      777.64     57.76 o 
  -6  -9  10      819.13      825.50    130.71 o 
  -5  -9  10       49.86       65.92     12.50 o 
  -4  -9  10       93.48       85.77     17.48 o 
  -3  -9  10       39.90       49.03     10.28 o 
  -2  -9  10     1235.40     1259.90     45.06 o 
  -1  -9  10     2110.54     2198.51     49.38 o 
   0  -9  10       39.48       47.92     12.87 o 
   1  -9  10       48.83       33.58      9.02 o 
   2  -9  10      298.82      322.47     69.93 o 
   3  -9  10      629.46      623.17     38.93 o 
   4  -9  10      320.09      273.49     41.22 o 
   5  -9  10       34.19       21.87     18.98 o 
   6  -9  10        0.86       17.91     15.27 o 
  -9  -8  10        7.91       12.21     12.71 o 
  -8  -8  10        3.25        9.65     12.46 o 
  -7  -8  10       64.14       70.14     21.37 o 
  -6  -8  10      836.11      965.94     38.45 o 
  -5  -8  10        5.36       16.44      7.37 o 
  -4  -8  10      697.68      702.75     23.66 o 
  -3  -8  10       35.09       27.92      8.38 o 
  -2  -8  10        3.29       13.76     10.03 o 
  -1  -8  10      410.72      440.31     26.61 o 
   0  -8  10      821.54      862.98     24.32 o 
   1  -8  10        7.70       12.50      7.93 o 
   2  -8  10       73.86       85.04     14.37 o 
   3  -8  10      598.51      628.59     29.19 o 
   4  -8  10      108.21       95.76     25.95 o 
   5  -8  10      447.95      405.16     80.12 o 
   6  -8  10       78.21       77.65     21.54 o 
   7  -8  10       86.06       73.27     23.43 o 
  -9  -7  10      206.56      242.10     68.08 o 
  -8  -7  10       21.77       17.33     15.84 o 
  -7  -7  10        9.90       13.45      9.98 o 
  -6  -7  10      768.11      821.87     42.91 o 
  -5  -7  10       30.86       31.57      6.03 o 
  -4  -7  10     1728.62     1781.68     35.45 o 
  -3  -7  10      383.22      446.22     42.28 o 
  -2  -7  10      207.14      240.10     26.53 o 
  -1  -7  10      110.94      107.24     13.55 o 
   0  -7  10      254.40      239.69     24.25 o 
   1  -7  10      264.85      262.11     31.51 o 
   2  -7  10      801.09      788.40     25.55 o 
   3  -7  10     1310.14     1364.28     26.79 o 
   4  -7  10        2.01       14.62     16.71 o 
   5  -7  10      500.98      488.83     29.68 o 
   6  -7  10       95.79       85.57     22.20 o 
   7  -7  10      341.42      343.02     91.26 o 
   8  -7  10       35.34       14.69      8.99 o 
  -9  -6  10       30.40       34.57     12.54 o 
  -8  -6  10      170.41      154.72     45.30 o 
  -7  -6  10       31.71       43.90     15.84 o 
  -6  -6  10       58.88       91.84     23.35 o 
  -5  -6  10       50.61       62.52     17.33 o 
  -4  -6  10     1355.81     1215.15    114.33 o 
  -3  -6  10     1693.09     1705.19     59.87 o 
  -2  -6  10        1.57        4.17      6.36 o 
  -1  -6  10      445.65      433.99     21.19 o 
   0  -6  10      101.05      114.61     12.98 o 
   1  -6  10        7.90       19.71      6.84 o 
   2  -6  10     2005.72     2071.76     49.65 o 
   3  -6  10       10.44       26.58     10.07 o 
   4  -6  10      266.88      257.05     24.67 o 
   5  -6  10       10.35       15.26      5.61 o 
   6  -6  10       47.91       41.88     12.71 o 
   7  -6  10        5.51       23.19     16.17 o 
   8  -6  10       57.60       25.91     17.41 o 
   9  -6  10       59.84       57.68     21.54 o 
 -10  -5  10        5.79       23.60     18.07 o 
  -9  -5  10      310.36      317.94     70.47 o 
  -8  -5  10      480.70      456.81     98.19 o 
  -7  -5  10      196.42      213.97     39.03 o 
  -6  -5  10     1073.24     1114.72     52.15 o 
  -5  -5  10      236.13      268.73     20.74 o 
  -4  -5  10        6.74        8.51      2.92 o 
  -3  -5  10      297.58      256.86     30.38 o 
  -2  -5  10      208.53      283.98     39.24 o 
  -1  -5  10     4545.06     4768.29     90.45 o 
   0  -5  10       45.04       48.01      9.89 o 
   1  -5  10      245.05      229.44     28.52 o 
   2  -5  10     6334.05     6919.04     77.14 o 
   3  -5  10      278.05      256.32     24.31 o 
   4  -5  10     2123.72     2191.90     90.81 o 
   5  -5  10      110.79       84.52     16.04 o 
   6  -5  10      577.92      596.08     52.56 o 
   7  -5  10       22.56       29.01     12.17 o 
   8  -5  10      719.73      733.49     78.06 o 
   9  -5  10       54.36       62.30     18.15 o 
 -10  -4  10        1.53       27.07     12.38 o 
  -9  -4  10       20.03       10.40      8.50 o 
  -8  -4  10       42.23       36.06     20.55 o 
  -7  -4  10      609.57      597.59     45.88 o 
  -6  -4  10     2822.78     3081.42     68.74 o 
  -5  -4  10       17.96       15.91      2.18 o 
  -4  -4  10        1.28        3.63      4.24 o 
  -3  -4  10     1236.79     1233.08     30.45 o 
  -2  -4  10      457.38      437.49     16.02 o 
  -1  -4  10       81.61       79.61     13.90 o 
   0  -4  10      389.76      421.95     23.25 o 
   1  -4  10     1714.73     1693.55     51.37 o 
   2  -4  10     1409.05     1437.27     44.36 o 
   3  -4  10     1833.60     1924.50     44.43 o 
   4  -4  10      106.40       98.80     18.69 o 
   5  -4  10      197.58      172.02     21.70 o 
   6  -4  10       29.58       30.61      7.69 o 
   7  -4  10      501.32      480.84     73.77 o 
   8  -4  10       20.59       22.21     15.27 o 
   9  -4  10      165.01      221.72     42.99 o 
  10  -4  10      185.39      203.82     41.84 o 
 -10  -3  10        1.00        0.00      7.51 o 
  -9  -3  10        6.09       26.08      7.67 o 
  -8  -3  10      702.15      773.68     32.18 o 
  -7  -3  10      101.30       94.48     31.36 o 
  -6  -3  10     1508.64     1560.39     80.29 o 
  -5  -3  10      868.10      943.58     41.59 o 
  -4  -3  10      136.36      120.67      9.62 o 
  -3  -3  10      550.02      543.90     16.43 o 
  -2  -3  10      356.27      313.52     17.28 o 
  -1  -3  10       34.14       42.20     11.06 o 
   0  -3  10      281.20      311.93     33.73 o 
   1  -3  10     3168.29     3172.99     75.46 o 
   2  -3  10      695.14      646.01     32.06 o 
   3  -3  10      891.38      900.69     31.54 o 
   4  -3  10        3.30        9.67      5.49 o 
   5  -3  10      132.97      162.85     18.96 o 
   6  -3  10      162.60      182.19     30.17 o 
   7  -3  10      900.55      872.40     37.13 o 
   8  -3  10       39.68       47.25     10.65 o 
   9  -3  10       25.34       18.30      8.98 o 
  10  -3  10      155.02      186.57     43.65 o 
  11  -3  10       35.25       39.36     12.46 o 
 -10  -2  10       19.00       17.58      8.25 o 
  -9  -2  10        1.97       29.79     13.20 o 
  -8  -2  10      467.40      525.71     24.09 o 
  -7  -2  10     2426.57     2599.77     87.96 o 
  -6  -2  10       61.80       55.86     11.06 o 
  -5  -2  10     1164.51     1097.01     24.03 o 
  -4  -2  10       24.58       17.22     15.39 o 
  -3  -2  10      214.91      188.66      9.70 o 
  -2  -2  10     2335.11     2379.56     51.65 o 
  -1  -2  10      987.16     1005.35     20.83 o 
   0  -2  10      424.43      409.25     23.69 o 
   1  -2  10     3641.14     3518.78     50.63 o 
   2  -2  10    12261.08    12981.75    114.27 o 
   3  -2  10      582.20      557.16     34.29 o 
   4  -2  10      225.62      265.14     27.27 o 
   5  -2  10      374.61      368.33     44.78 o 
   6  -2  10        0.92       18.98     15.68 o 
   7  -2  10     3865.36     4093.21    227.62 o 
   8  -2  10     1636.57     1670.44     82.10 o 
   9  -2  10      229.80      220.59     35.24 o 
  10  -2  10       58.96       35.32      5.91 o 
  11  -2  10       22.91       18.65     19.89 o 
 -10  -1  10        3.42        9.98      6.35 o 
  -9  -1  10      101.46       84.58     26.74 o 
  -8  -1  10      486.09      500.63     22.20 o 
  -7  -1  10      989.54     1013.97     36.14 o 
  -6  -1  10      559.37      613.26     28.96 o 
  -5  -1  10       30.54       24.55      3.57 o 
  -4  -1  10     1184.88     1117.57     29.50 o 
  -3  -1  10       47.09       34.66      7.53 o 
  -2  -1  10      428.96      366.59     16.15 o 
  -1  -1  10     4570.30     4707.64     44.25 o 
   0  -1  10       22.20       26.02      6.10 o 
   1  -1  10      752.21      704.34     21.28 o 
   2  -1  10      268.06      244.32     29.07 o 
   3  -1  10      241.62      259.65     19.87 o 
   4  -1  10     2459.82     2533.72     43.53 o 
   5  -1  10      179.96      185.43     26.15 o 
   6  -1  10        7.22        6.35      6.19 o 
   7  -1  10     1350.34     1293.70     56.36 o 
   8  -1  10     1607.18     1653.30     60.94 o 
   9  -1  10        3.53        7.61      7.59 o 
  10  -1  10       68.79       49.94     10.72 o 
  11  -1  10       16.73       15.51     10.31 o 
  -9   0  10        6.74       16.17     10.73 o 
  -8   0  10       52.44       68.24     16.59 o 
  -7   0  10     1156.82     1156.22     44.15 o 
  -6   0  10     1778.62     1809.47     31.32 o 
  -5   0  10     1203.05     1218.08     50.46 o 
  -4   0  10      530.59      480.73     18.88 o 
  -3   0  10      901.21      820.95     23.82 o 
  -2   0  10      514.51      472.11     20.07 o 
  -1   0  10     8118.14     8336.50     64.17 o 
   0   0  10      208.42      212.39     14.97 o 
   1   0  10      133.13       96.86     25.25 o 
   2   0  10     2011.75     1996.92     51.45 o 
   3   0  10      858.79      819.07     22.01 o 
   4   0  10     1547.58     1539.34     37.71 o 
   5   0  10        6.48       18.29      7.38 o 
   6   0  10      170.10      199.55     22.29 o 
   7   0  10      302.75      293.53     35.06 o 
   8   0  10     2408.56     2512.05     76.95 o 
   9   0  10       27.72       32.29     14.19 o 
  10   0  10      455.48      459.59     34.72 o 
  11   0  10       28.59       29.42     11.45 o 
  12   0  10      302.40      245.57     54.54 o 
  -8   1  10        1.20        3.80      5.94 o 
  -7   1  10      219.88      207.20     48.02 o 
  -6   1  10      752.08      815.82     19.02 o 
  -5   1  10     1056.84     1074.41     61.33 o 
  -4   1  10      605.28      625.92     18.04 o 
  -3   1  10      144.48      149.83     16.17 o 
  -2   1  10      582.69      547.46     16.25 o 
  -1   1  10     9348.74     9859.13     71.13 o 
   0   1  10       61.15       54.79      8.87 o 
   1   1  10      466.32      385.80     30.82 o 
   2   1  10       11.56        3.64      8.22 o 
   3   1  10     2305.42     2430.01     59.49 o 
   4   1  10     2231.54     2392.00     51.16 o 
   5   1  10      234.84      252.68     34.33 o 
   6   1  10     1276.83     1334.04     45.48 o 
   7   1  10      110.38       87.43     13.74 o 
   8   1  10      184.32      224.50     30.23 o 
   9   1  10        0.98       14.22      7.12 o 
  10   1  10      210.63      223.46     41.09 o 
  11   1  10      348.19      316.26     38.70 o 
  12   1  10      191.35      127.84     26.38 o 
  -7   2  10      525.61      564.66     21.62 o 
  -6   2  10      318.55      331.85     19.26 o 
  -5   2  10      179.01      164.50     24.22 o 
  -4   2  10     2426.69     2600.12     83.18 o 
  -3   2  10      216.79      229.46     15.07 o 
  -2   2  10      812.72      776.65     25.03 o 
  -1   2  10     1197.39     1215.52     29.94 o 
   0   2  10     1751.29     1749.61     38.36 o 
   1   2  10     6614.24     6790.07     77.03 o 
   2   2  10     1118.70     1057.08     28.08 o 
   3   2  10      168.92      180.06     23.09 o 
   4   2  10       15.48       18.45      6.32 o 
   5   2  10      807.37      757.37     26.28 o 
   6   2  10     2259.76     2331.77     76.70 o 
   7   2  10      136.72      148.66     28.88 o 
   8   2  10      263.41      300.81     30.11 o 
   9   2  10       16.83        9.88      9.46 o 
  10   2  10      591.67      587.08     27.57 o 
  11   2  10      604.28      630.32     28.42 o 
  12   2  10      348.84      296.51     41.03 o 
  -6   3  10      212.64      222.66     21.44 o 
  -5   3  10       51.13       46.68      7.29 o 
  -4   3  10     1940.68     2001.22     64.99 o 
  -3   3  10     1736.93     1691.69     35.73 o 
  -2   3  10      986.60      999.88     37.06 o 
  -1   3  10      197.18      196.91     18.20 o 
   0   3  10      922.73      918.87     23.21 o 
   1   3  10     1194.80     1074.81     23.81 o 
   2   3  10     7005.75     6875.81     71.96 o 
   3   3  10     2278.29     2373.03     52.57 o 
   4   3  10      343.64      335.43     26.94 o 
   5   3  10      359.91      385.60     30.22 o 
   6   3  10     2477.56     2329.33     43.32 o 
   7   3  10       96.13      123.43     19.60 o 
   8   3  10        1.80       13.97      7.91 o 
   9   3  10       10.72        4.82      8.75 o 
  10   3  10       17.31       29.37     12.05 o 
  11   3  10     1409.93     1440.63     28.04 o 
  12   3  10      184.58      191.73     29.11 o 
  -6   4  10      109.31      108.09     15.05 o 
  -5   4  10        1.06       10.95      6.43 o 
  -4   4  10        1.63        6.12      5.70 o 
  -3   4  10      761.95      799.93     24.05 o 
  -2   4  10     1777.59     1852.04     56.15 o 
  -1   4  10      200.78      233.61     23.76 o 
   0   4  10      124.96      139.98     20.28 o 
   1   4  10      190.67      215.34     18.66 o 
   2   4  10     4687.62     4665.41     63.30 o 
   3   4  10     1754.95     1709.59     39.85 o 
   4   4  10      900.32      860.84     29.66 o 
   5   4  10      825.81      839.56     43.66 o 
   6   4  10     2724.54     2668.77     52.53 o 
   7   4  10      315.78      409.52     31.93 o 
   8   4  10      264.74      286.81     36.02 o 
   9   4  10      100.91      102.51     17.65 o 
  10   4  10       90.77      117.50     19.91 o 
  11   4  10       44.60       55.16     11.91 o 
  12   4  10      255.50      245.03     36.04 o 
  -6   5  10      575.11      612.52     25.58 o 
  -5   5  10      294.60      279.03     18.03 o 
  -4   5  10        7.67       10.79      5.22 o 
  -3   5  10     1923.23     2014.20     66.91 o 
  -2   5  10      480.10      500.16     17.50 o 
  -1   5  10      202.80      182.48     23.00 o 
   0   5  10      156.27      141.83     18.80 o 
   1   5  10      927.08      920.41     30.66 o 
   2   5  10      873.78      852.09     27.69 o 
   3   5  10     1954.65     2024.95     37.46 o 
   4   5  10     1600.61     1559.08     47.84 o 
   5   5  10      250.85      241.47     26.58 o 
   6   5  10     2002.00     2016.73     38.80 o 
   7   5  10      418.20      524.52     44.17 o 
   8   5  10      558.03      620.84     32.46 o 
   9   5  10       45.40       49.12     20.01 o 
  10   5  10       27.87       26.60      7.63 o 
  11   5  10      205.83      200.54     24.94 o 
  12   5  10      152.47      149.97     17.57 o 
  -7   6  10       31.77       12.63      8.83 o 
  -5   6  10       50.13       42.74      9.49 o 
  -4   6  10      145.72      130.74     15.70 o 
  -3   6  10       81.64       99.28     14.57 o 
  -2   6  10      765.32      807.86     38.41 o 
  -1   6  10      147.04      184.39     21.54 o 
   0   6  10      855.09      872.30     36.03 o 
   1   6  10      576.67      545.66     20.85 o 
   2   6  10        3.55       22.27     11.71 o 
   3   6  10       82.54       91.32     11.12 o 
   4   6  10      115.34      127.24     22.11 o 
   5   6  10        5.95       14.31     27.44 o 
   6   6  10      800.70      779.08     42.99 o 
   7   6  10     2557.95     2575.60     68.03 o 
   8   6  10      266.71      304.20     36.73 o 
   9   6  10      362.51      388.04     36.55 o 
  10   6  10       41.96       44.76      9.93 o 
  11   6  10      425.86      427.66     20.04 o 
  12   6  10      169.13      142.35     18.77 o 
  -6   7  10      275.28      207.12     50.67 o 
  -5   7  10        8.02        5.36     14.36 o 
  -4   7  10        2.81       20.22     10.81 o 
  -3   7  10      245.16      215.63     19.80 o 
  -2   7  10     2632.01     2680.82     92.13 o 
  -1   7  10     2248.52     2084.92     33.32 o 
   0   7  10     4737.70     4919.54    108.02 o 
   1   7  10     1575.79     1656.60     42.94 o 
   2   7  10     1142.19     1218.35     36.71 o 
   3   7  10     8155.59     8880.29    158.85 o 
   4   7  10     1963.84     2035.13     47.67 o 
   5   7  10       87.69       99.19     13.90 o 
   6   7  10      100.80       97.73     18.02 o 
   7   7  10      503.36      644.04     33.31 o 
   8   7  10     1040.22     1048.47     33.76 o 
   9   7  10      125.82      126.65     19.27 o 
  10   7  10        2.40       13.70     12.34 o 
  11   7  10      373.34      429.51     25.79 o 
  12   7  10      280.19      263.32     37.60 o 
  -5   8  10        7.80       13.37      9.49 o 
  -4   8  10      121.25       87.22     17.00 o 
  -3   8  10      342.51      291.53     37.05 o 
  -2   8  10     1545.07     1586.11     41.43 o 
  -1   8  10      162.29      178.96     26.29 o 
   0   8  10     1140.34     1115.77     33.09 o 
   1   8  10      219.93      219.80     27.81 o 
   2   8  10      490.02      523.58     22.08 o 
   3   8  10      259.76      274.62     36.04 o 
   4   8  10     1173.91     1108.45     32.59 o 
   5   8  10      203.15      197.32     25.11 o 
   6   8  10     1301.23     1346.93     38.57 o 
   7   8  10     1418.90     1423.06     37.14 o 
   8   8  10      526.81      522.39     41.31 o 
   9   8  10        0.30        4.56      8.63 o 
  10   8  10        8.82       11.37      7.92 o 
  11   8  10      133.87      147.38     29.43 o 
  12   8  10        7.81       12.45      7.88 o 
  -4   9  10        1.40        0.00     12.96 o 
  -3   9  10      282.71      242.10     43.65 o 
  -2   9  10      939.37      982.53     32.76 o 
  -1   9  10     2436.05     2521.24     52.56 o 
   0   9  10       14.06        2.18      9.14 o 
   1   9  10      910.08      902.28     76.41 o 
   2   9  10      192.02      168.03     25.69 o 
   3   9  10      514.80      528.34     68.37 o 
   4   9  10      351.12      378.30     48.03 o 
   5   9  10      818.27      774.43     32.03 o 
   6   9  10       22.96       30.55     10.46 o 
   7   9  10      748.56      716.07     42.55 o 
   8   9  10     1306.41     1384.77     35.66 o 
   9   9  10        5.54       16.92      8.66 o 
  10   9  10      239.14      214.09     41.78 o 
  11   9  10       94.68       89.81     14.45 o 
  -3  10  10        1.98       13.86     14.77 o 
  -2  10  10      299.05      305.81     52.81 o 
  -1  10  10      734.25      689.51     82.93 o 
   0  10  10        1.48       10.15      9.37 o 
   1  10  10      226.35      229.98     35.81 o 
   2  10  10       11.00        7.73      7.59 o 
   3  10  10      113.02      116.31     17.42 o 
   4  10  10       39.23       83.79     15.72 o 
   5  10  10     1130.86     1107.85     31.40 o 
   6  10  10       58.32       44.29     10.02 o 
   7  10  10       40.50       34.45     10.85 o 
   8  10  10        4.95       17.01     11.83 o 
   9  10  10       10.20       12.22      8.33 o 
  10  10  10      153.26      174.98     29.64 o 
  -1  11  10       32.59       34.24     12.05 o 
   0  11  10       36.49       26.18     11.02 o 
   1  11  10      356.42      338.82     39.72 o 
   2  11  10      521.21      556.78     25.30 o 
   3  11  10      187.14      176.18     27.86 o 
   4  11  10       59.19       74.40     28.30 o 
   5  11  10     2208.63     2214.64     34.61 o 
   6  11  10       87.76       91.89     17.51 o 
   7  11  10      186.29      170.55     27.82 o 
   8  11  10      123.75      107.02     22.39 o 
   9  11  10       11.53       12.14      6.52 o 
   1  12  10      169.67      135.57     34.75 o 
   2  12  10      948.04     1033.88     31.77 o 
   3  12  10      338.62      381.37     53.72 o 
   4  12  10      332.08      291.01     51.06 o 
   5  12  10      634.16      702.16     32.10 o 
   6  12  10      242.75      226.52     32.31 o 
   7  12  10      124.84      139.72     32.06 o 
   8  12  10       17.19       26.35     12.96 o 
  -4 -11  11      147.62      133.76     24.35 o 
  -3 -11  11        3.47       12.55      7.43 o 
  -2 -11  11     1181.40     1205.79     30.47 o 
  -1 -11  11      550.89      493.51     40.67 o 
   0 -11  11      220.55      195.34     28.47 o 
   1 -11  11       56.30       60.31     12.12 o 
  -6 -10  11      135.70      125.10     42.08 o 
  -5 -10  11       32.57       43.32     18.40 o 
  -4 -10  11      118.44      107.58     25.37 o 
  -3 -10  11      217.64      177.10     26.57 o 
  -2 -10  11      975.85     1030.75     97.78 o 
  -1 -10  11       35.31       33.87      9.18 o 
   0 -10  11        2.53       12.45      7.17 o 
   1 -10  11      194.54      141.23     31.58 o 
   2 -10  11      629.27      643.32     32.66 o 
   3 -10  11      277.98      230.39     34.72 o 
   4 -10  11       90.98       96.05     27.89 o 
  -7  -9  11      493.09      498.24     77.07 o 
  -6  -9  11      490.09      565.49     30.94 o 
  -5  -9  11        9.29       17.39      7.43 o 
  -4  -9  11       79.74       67.82     23.06 o 
  -3  -9  11      192.36      195.57     29.87 o 
  -2  -9  11      336.19      357.24     28.93 o 
  -1  -9  11     1387.32     1413.93     34.44 o 
   0  -9  11        0.38        4.92      6.97 o 
   1  -9  11        3.57       14.74      9.26 o 
   2  -9  11      191.21      180.97     34.45 o 
   3  -9  11      627.33      647.02     38.62 o 
   4  -9  11      447.93      415.90     23.66 o 
   5  -9  11       80.62       85.24     21.54 o 
  -8  -8  11       73.92       52.32     18.07 o 
  -7  -8  11       11.65       14.19      9.82 o 
  -6  -8  11      262.65      268.67     56.44 o 
  -5  -8  11       17.99       20.85      5.62 o 
  -4  -8  11      712.94      726.40     26.61 o 
  -3  -8  11        6.53       15.55      6.56 o 
  -2  -8  11       13.28       16.05      6.04 o 
  -1  -8  11      125.61      128.93     18.26 o 
   0  -8  11       49.83       42.05     14.73 o 
   1  -8  11       42.73       48.12      9.18 o 
   2  -8  11       44.90       47.82     13.00 o 
   3  -8  11      531.46      472.44     44.88 o 
   4  -8  11      251.83      222.24     49.51 o 
   5  -8  11      786.71      848.38     78.72 o 
   6  -8  11        1.36       19.72      8.09 o 
  -8  -7  11       12.33       11.47     10.81 o 
  -7  -7  11      139.77      145.15     29.95 o 
  -6  -7  11      645.24      744.30     33.50 o 
  -5  -7  11        1.44        7.76      9.41 o 
  -4  -7  11     1984.73     2077.76     64.12 o 
  -3  -7  11      493.79      484.46     18.91 o 
  -2  -7  11      248.64      274.28     39.49 o 
  -1  -7  11       98.56      102.78     24.09 o 
   0  -7  11        2.29        5.88      5.85 o 
   1  -7  11      182.92      172.84     25.42 o 
   2  -7  11      524.34      578.83     43.32 o 
   3  -7  11      957.65      999.13     31.34 o 
   4  -7  11       67.26       71.70     13.32 o 
   5  -7  11      708.53      771.07     23.12 o 
   6  -7  11      213.31      245.90     40.85 o 
   7  -7  11      446.47      491.63     73.19 o 
   8  -7  11      154.30      213.06     46.62 o 
  -9  -6  11      148.95       83.26     39.77 o 
  -8  -6  11      165.58      120.64     35.56 o 
  -7  -6  11        4.60        0.00      8.91 o 
  -6  -6  11      396.41      451.04     57.76 o 
  -5  -6  11       82.47       85.15     16.21 o 
  -4  -6  11     1874.14     1856.54     86.44 o 
  -3  -6  11     2429.55     2480.03     40.03 o 
  -2  -6  11       63.14       68.41     14.28 o 
  -1  -6  11     1365.04     1354.28     47.26 o 
   0  -6  11      157.43      163.05     22.58 o 
   1  -6  11       38.80       69.79     11.63 o 
   2  -6  11     3884.60     3925.99     91.43 o 
   3  -6  11       30.08       62.14     18.57 o 
   4  -6  11      406.01      423.39     40.80 o 
   5  -6  11       31.92       55.28     12.34 o 
   6  -6  11     2227.24     2228.70    131.70 o 
   7  -6  11       96.86      121.30     38.29 o 
   8  -6  11      522.18      572.17     85.49 o 
  -9  -5  11       58.59      136.24     33.83 o 
  -8  -5  11      183.03      187.73     34.74 o 
  -7  -5  11      297.09      301.76     74.93 o 
  -6  -5  11      395.02      427.44     49.59 o 
  -5  -5  11      587.62      537.47     24.34 o 
  -4  -5  11     2596.77     2589.23     77.45 o 
  -3  -5  11     3586.25     3365.41    139.99 o 
  -2  -5  11       10.03       17.37      6.34 o 
  -1  -5  11      115.63      137.40     18.40 o 
   0  -5  11        3.73        8.93      7.05 o 
   1  -5  11      317.48      320.78     37.97 o 
   2  -5  11     1143.23     1128.87     35.88 o 
   3  -5  11     1661.42     1732.22     40.32 o 
   4  -5  11      113.40      102.43     23.60 o 
   5  -5  11      181.93      173.51     23.66 o 
   6  -5  11      115.05      132.63     32.26 o 
   7  -5  11        8.11       11.75      8.54 o 
   8  -5  11        4.79       17.25      7.51 o 
   9  -5  11       64.92       51.99     15.93 o 
  -9  -4  11       88.71      124.19     32.26 o 
  -8  -4  11      215.98      198.21     59.25 o 
  -7  -4  11      531.09      504.09     27.97 o 
  -6  -4  11      852.75      820.79     54.13 o 
  -5  -4  11      711.29      663.68     12.39 o 
  -4  -4  11       28.25       26.89      6.43 o 
  -3  -4  11     2380.88     2342.34     70.08 o 
  -2  -4  11      533.21      493.23     24.51 o 
  -1  -4  11        2.91        9.21      3.67 o 
   0  -4  11      273.49      300.31     32.67 o 
   1  -4  11     2633.99     2697.85     55.64 o 
   2  -4  11       90.08       98.38     14.70 o 
   3  -4  11     1966.60     2005.73     42.31 o 
   4  -4  11       10.05        8.53      7.33 o 
   5  -4  11        1.78       13.62      7.55 o 
   6  -4  11      222.30      231.10     27.24 o 
   7  -4  11      393.29      375.40     62.26 o 
   8  -4  11        5.53        2.10      6.60 o 
   9  -4  11      304.51      318.51     71.21 o 
  10  -4  11      649.78      693.47     70.06 o 
  -9  -3  11        6.53       18.57     10.48 o 
  -8  -3  11      560.38      619.70     31.44 o 
  -7  -3  11      227.64      199.53     52.07 o 
  -6  -3  11      295.36      320.83     54.21 o 
  -5  -3  11      880.40      823.21     34.22 o 
  -4  -3  11      210.39      193.08     15.64 o 
  -3  -3  11      482.08      452.03     17.37 o 
  -2  -3  11      177.09      168.13     18.20 o 
  -1  -3  11      177.58      152.61     18.63 o 
   0  -3  11      128.23      138.68     19.55 o 
   1  -3  11     2984.41     2982.52    103.23 o 
   2  -3  11     2069.81     2058.08     43.32 o 
   3  -3  11      588.26      595.19     57.31 o 
   4  -3  11      136.02      159.03     22.07 o 
   5  -3  11       86.58       95.20     15.35 o 
   6  -3  11      231.75      247.78     33.79 o 
   7  -3  11      791.11      799.31     45.55 o 
   8  -3  11        4.19       19.52      9.73 o 
   9  -3  11       61.90       57.28      9.66 o 
  10  -3  11      568.29      580.18    124.52 o 
  -9  -2  11       60.16       51.24     25.50 o 
  -8  -2  11      237.93      229.97     61.81 o 
  -7  -2  11     1373.21     1421.43     41.67 o 
  -6  -2  11       98.57      101.83     18.07 o 
  -5  -2  11      619.13      570.84     24.80 o 
  -4  -2  11       49.82       41.28      8.20 o 
  -3  -2  11      111.43      101.59     11.01 o 
  -2  -2  11      574.73      540.24     19.72 o 
  -1  -2  11       17.84       28.96      8.09 o 
   0  -2  11      665.23      658.53     38.37 o 
   1  -2  11     3986.09     3863.73     68.37 o 
   2  -2  11     7665.55     7966.41    131.86 o 
   3  -2  11      641.57      588.50     27.82 o 
   4  -2  11        6.85        4.54      7.63 o 
   5  -2  11      468.23      491.30     65.77 o 
   6  -2  11        5.41       14.57      7.38 o 
   7  -2  11     2539.71     2599.67     49.84 o 
   8  -2  11     1184.01     1272.42     50.58 o 
   9  -2  11      347.61      343.34     34.20 o 
  10  -2  11      222.60      189.23     36.76 o 
  11  -2  11       73.94       79.71     31.44 o 
  -9  -1  11      423.36      353.34     59.99 o 
  -8  -1  11      450.13      440.31     26.90 o 
  -7  -1  11      958.91     1019.41     30.70 o 
  -6  -1  11       52.94       56.77     13.12 o 
  -5  -1  11      143.32      133.76     19.10 o 
  -4  -1  11     1824.06     1859.11     42.33 o 
  -3  -1  11       36.70       27.90      5.08 o 
  -2  -1  11      222.22      188.06     13.95 o 
  -1  -1  11     1035.55     1027.42     32.41 o 
   0  -1  11      227.17      246.19     24.72 o 
   1  -1  11     1317.48     1223.88     27.46 o 
   2  -1  11     2433.70     2287.20     35.81 o 
   3  -1  11        1.61        1.26      7.84 o 
   4  -1  11      211.87      222.24     21.71 o 
   5  -1  11      541.93      512.42     38.45 o 
   6  -1  11       21.69       11.49     11.55 o 
   7  -1  11      509.72      450.01     51.94 o 
   8  -1  11     1130.43     1194.09     49.36 o 
   9  -1  11       12.82       18.88      8.91 o 
  10  -1  11       42.85       59.98     13.65 o 
  11  -1  11       73.66       47.77     12.24 o 
  -9   0  11      147.21      113.46     38.04 o 
  -8   0  11      155.67      159.83     44.56 o 
  -7   0  11     2021.18     2147.99     66.18 o 
  -6   0  11     1246.88     1276.45     31.93 o 
  -5   0  11     2539.21     2512.71    126.58 o 
  -4   0  11      169.58      145.91     15.63 o 
  -3   0  11     1358.43     1360.71     32.55 o 
  -2   0  11      276.96      284.84     33.09 o 
  -1   0  11     3367.95     3332.19     43.60 o 
   0   0  11       44.16       62.83     32.10 o 
   1   0  11     3245.81     3185.94     34.71 o 
   2   0  11     4185.12     4195.81     46.15 o 
   3   0  11      958.92      951.39     29.20 o 
   4   0  11     4575.60     4737.65     65.00 o 
   5   0  11     2136.38     2160.22     81.16 o 
   6   0  11      669.89      674.88     40.56 o 
   7   0  11       11.55       16.83      6.35 o 
   8   0  11     1830.68     1983.78     84.58 o 
   9   0  11       19.77       13.29      7.92 o 
  10   0  11       57.68       56.11     11.53 o 
  11   0  11      181.23      159.46     24.99 o 
  12   0  11      145.41      147.46     35.73 o 
  -8   1  11      868.81      816.09     35.23 o 
  -7   1  11      642.22      665.33     40.60 o 
  -6   1  11      106.39       82.79     14.28 o 
  -5   1  11      597.00      589.44     25.66 o 
  -4   1  11     1905.02     1926.42     71.05 o 
  -3   1  11        0.31        8.39      3.57 o 
  -2   1  11     1299.53     1360.05     42.40 o 
  -1   1  11       17.30       23.70      9.28 o 
   0   1  11     1064.37     1013.60     24.56 o 
   1   1  11     1571.01     1575.71     33.55 o 
   2   1  11      208.81      192.39     23.07 o 
   3   1  11     1091.89     1186.23     31.21 o 
   4   1  11     1813.32     1832.20     50.03 o 
   5   1  11     1016.25     1019.04     42.99 o 
   6   1  11      165.49      174.40     29.68 o 
   7   1  11       64.55       56.65      9.48 o 
   8   1  11      585.26      590.81     48.18 o 
   9   1  11       67.70       71.47     13.18 o 
  10   1  11     2036.39     2192.16    135.57 o 
  11   1  11        9.13       17.05      9.61 o 
  12   1  11        0.91       13.55      9.71 o 
  -7   2  11      526.46      548.24     32.51 o 
  -6   2  11      224.69      204.01     15.51 o 
  -5   2  11      223.75      203.30     18.75 o 
  -4   2  11     4392.37     4789.18    100.15 o 
  -3   2  11      582.37      562.27     18.81 o 
  -2   2  11      765.71      754.40     24.49 o 
  -1   2  11       35.85       46.76      9.59 o 
   0   2  11     2936.63     3034.47     47.64 o 
   1   2  11     4994.39     5079.88     69.11 o 
   2   2  11     2304.25     2364.07     65.06 o 
   3   2  11       15.63       19.69      9.35 o 
   4   2  11      352.90      355.28     27.18 o 
   5   2  11     2753.87     2669.58     51.75 o 
   6   2  11     3786.76     3957.94     84.91 o 
   7   2  11      594.43      544.86     23.35 o 
   8   2  11      270.31      317.03     40.29 o 
   9   2  11       74.46       85.29     12.01 o 
  10   2  11      788.34      759.20     24.88 o 
  11   2  11      642.24      611.11     49.39 o 
  12   2  11      343.05      294.34     45.03 o 
  -6   3  11        6.92        6.17      2.97 o 
  -5   3  11        0.72        6.01      3.37 o 
  -4   3  11     3419.45     3519.14     44.57 o 
  -3   3  11     1342.29     1395.20     36.35 o 
  -2   3  11     1152.99     1130.53     36.24 o 
  -1   3  11      507.73      491.60     40.56 o 
   0   3  11     1495.25     1430.95     39.65 o 
   1   3  11     1689.62     1595.21     37.56 o 
   2   3  11     5187.94     5236.51     90.89 o 
   3   3  11      709.11      719.52     26.88 o 
   4   3  11       99.84      137.89     22.00 o 
   5   3  11      563.78      559.26     39.15 o 
   6   3  11     2815.59     2845.07    141.76 o 
   7   3  11      128.88      153.58     24.19 o 
   8   3  11       18.76       26.69      7.27 o 
   9   3  11       19.91       24.27     10.58 o 
  10   3  11      139.40      158.20     27.74 o 
  11   3  11      792.97      825.71     34.37 o 
  12   3  11        8.25       10.72      6.35 o 
  -6   4  11       57.18       45.37     10.41 o 
  -5   4  11       60.25       53.51     10.49 o 
  -4   4  11      120.86      146.97     21.30 o 
  -3   4  11      613.86      658.20     25.87 o 
  -2   4  11     1766.15     1846.74     39.65 o 
  -1   4  11      458.93      458.18     16.51 o 
   0   4  11      353.64      311.35     15.48 o 
   1   4  11       61.28       63.18     10.39 o 
   2   4  11     2952.61     2866.91     95.18 o 
   3   4  11      881.63      889.64     27.20 o 
   4   4  11      191.15      215.18     26.97 o 
   5   4  11      108.72      115.21     14.22 o 
   6   4  11     1884.12     1883.09     88.25 o 
   7   4  11      303.31      338.45     40.39 o 
   8   4  11      238.53      249.45     35.86 o 
   9   4  11      254.79      255.59     30.71 o 
  10   4  11       32.61       60.51     13.44 o 
  11   4  11       79.06       71.73     12.97 o 
  12   4  11      119.83      109.55     15.36 o 
  -6   5  11      264.07      247.22     49.01 o 
  -5   5  11       22.77       15.07      5.85 o 
  -4   5  11       76.51       74.71     10.64 o 
  -3   5  11     1257.47     1292.83     23.89 o 
  -2   5  11        5.69       10.53      8.42 o 
  -1   5  11      141.77      129.88     19.50 o 
   0   5  11      509.68      493.41     22.04 o 
   1   5  11     1244.67     1263.67     39.79 o 
   2   5  11     1857.80     1855.01     64.45 o 
   3   5  11      763.11      789.12     39.65 o 
   4   5  11      217.33      252.56     26.39 o 
   5   5  11      147.43      179.02     21.51 o 
   6   5  11     1833.20     1821.15     54.13 o 
   7   5  11      493.27      509.01     28.83 o 
   8   5  11      771.37      795.02     38.82 o 
   9   5  11      279.92      338.44     40.70 o 
  10   5  11      115.79      138.36     21.20 o 
  11   5  11      111.26      111.45     17.71 o 
  12   5  11       77.45       71.68     12.91 o 
  -6   6  11      681.07      749.00     31.93 o 
  -5   6  11      187.12      159.50     43.82 o 
  -4   6  11        5.99       13.25      5.45 o 
  -3   6  11       46.84       65.41     11.20 o 
  -2   6  11      509.03      503.86     22.48 o 
  -1   6  11      513.50      512.86     18.71 o 
   0   6  11     2955.85     3036.24     62.36 o 
   1   6  11     2219.29     2207.94     49.67 o 
   2   6  11        1.05       13.60      7.23 o 
   3   6  11        5.45       16.57      9.14 o 
   4   6  11      101.61       93.62     14.20 o 
   5   6  11       79.51       63.10     11.82 o 
   6   6  11      903.01      852.24     39.86 o 
   7   6  11     2125.11     2199.11     93.82 o 
   8   6  11      303.12      370.45     37.29 o 
   9   6  11      320.49      349.68     39.94 o 
  10   6  11       78.46       73.33     14.08 o 
  11   6  11      508.77      473.60     60.57 o 
  12   6  11      238.61      215.20     43.05 o 
  -6   7  11      159.54      126.17     43.49 o 
  -5   7  11        7.59       23.43     12.38 o 
  -4   7  11       60.49       58.17     17.82 o 
  -3   7  11       82.52       80.88     16.99 o 
  -2   7  11      208.80      200.88     23.18 o 
  -1   7  11      576.27      498.15     24.13 o 
   0   7  11     1448.19     1582.09     27.09 o 
   1   7  11     1398.85     1412.32     49.73 o 
   2   7  11      278.57      266.10     26.40 o 
   3   7  11     2824.42     3080.32     99.60 o 
   4   7  11      205.46      221.94     29.05 o 
   5   7  11      694.20      684.38     31.89 o 
   6   7  11     1241.65     1266.89     49.18 o 
   7   7  11     7978.27     7786.19    109.91 o 
   8   7  11        0.41       13.83      6.47 o 
   9   7  11      249.35      266.15     30.27 o 
  10   7  11      240.42      261.51     34.52 o 
  11   7  11      994.18     1010.66     68.74 o 
  12   7  11       40.73       32.79      9.04 o 
  -5   8  11       23.82       43.90     15.02 o 
  -4   8  11      149.28      160.58     26.65 o 
  -3   8  11      111.35      142.51     23.19 o 
  -2   8  11     1610.44     1690.55     58.22 o 
  -1   8  11      113.70      116.18     17.57 o 
   0   8  11     2064.39     2176.43     59.62 o 
   1   8  11      213.71      220.83     27.85 o 
   2   8  11      745.78      707.39     41.67 o 
   3   8  11      142.62      173.52     21.12 o 
   4   8  11      349.05      337.56     45.96 o 
   5   8  11       66.68       84.61     14.57 o 
   6   8  11      545.10      599.01     53.60 o 
   7   8  11     1913.96     1856.86     51.54 o 
   8   8  11      324.94      374.26     43.40 o 
   9   8  11      241.76      276.27     33.75 o 
  10   8  11       12.96       21.93      8.48 o 
  11   8  11       18.71       18.06      9.41 o 
  -4   9  11        2.87        0.00     12.13 o 
  -3   9  11        0.97       30.53     14.11 o 
  -2   9  11      627.53      714.18     50.25 o 
  -1   9  11     1597.94     1689.18     26.63 o 
   0   9  11       44.86       66.73     12.36 o 
   1   9  11     1167.95     1154.26     37.83 o 
   2   9  11      121.77      133.88     15.86 o 
   3   9  11       81.16       96.01     13.92 o 
   4   9  11       70.74       92.13     20.46 o 
   5   9  11     1793.36     1815.37     41.87 o 
   6   9  11        4.17       19.81     10.77 o 
   7   9  11      753.00      777.15     29.42 o 
   8   9  11      674.83      659.87     28.40 o 
   9   9  11       11.76       13.47     10.95 o 
  10   9  11      199.45      211.71     25.57 o 
  11   9  11       42.34       41.15      7.45 o 
  -2  10  11       27.08       17.25     14.77 o 
  -1  10  11      537.40      503.02     87.63 o 
   0  10  11       20.85       21.93      9.74 o 
   1  10  11      466.82      461.67     23.67 o 
   2  10  11       41.63       52.40     13.00 o 
   3  10  11        3.06       20.41      9.40 o 
   4  10  11       91.19      113.15     21.60 o 
   5  10  11     1506.56     1565.24     47.90 o 
   6  10  11       14.71       10.95      7.45 o 
   7  10  11       72.16       69.39      9.24 o 
   8  10  11       17.12       12.42      7.06 o 
   9  10  11       55.39       53.64     12.67 o 
  10  10  11      379.19      358.44     53.10 o 
  -1  11  11       16.66       29.87     17.49 o 
   0  11  11        0.70       20.30     16.75 o 
   1  11  11      739.20      717.16     32.07 o 
   2  11  11      214.95      216.77     42.04 o 
   3  11  11        1.63        9.71      7.03 o 
   4  11  11        0.91        9.70      7.00 o 
   5  11  11     2721.94     2781.34     44.61 o 
   6  11  11      223.40      219.94     26.27 o 
   7  11  11       44.48       32.21      8.69 o 
   8  11  11       78.52       81.83     16.75 o 
   9  11  11       19.93       34.67      9.89 o 
   1  12  11      298.91      285.18     67.66 o 
   2  12  11      622.14      592.86     27.16 o 
   3  12  11      183.02      147.56     34.47 o 
   4  12  11       75.13       88.11     19.38 o 
   5  12  11      980.07      986.16     35.77 o 
   6  12  11      459.94      451.24     65.08 o 
   7  12  11      100.51      114.84     24.38 o 
  -3 -11  12        7.21       17.58      8.84 o 
  -2 -11  12      820.36      892.72     35.20 o 
  -1 -11  12      182.62      156.33     26.84 o 
   0 -11  12      420.71      449.71     45.95 o 
  -5 -10  12        8.64       15.51     15.35 o 
  -4 -10  12      283.14      227.47     35.94 o 
  -3 -10  12       10.39       21.20      8.75 o 
  -2 -10  12      975.98     1028.90     33.22 o 
  -1 -10  12       22.29       20.01     13.16 o 
   0 -10  12       99.84       74.25     19.60 o 
   1 -10  12       63.26       43.80     11.78 o 
   2 -10  12      408.36      362.74     49.32 o 
   3 -10  12      163.32      144.84     51.82 o 
  -7  -9  12      143.36      147.04     49.84 o 
  -6  -9  12      123.82      114.20     23.27 o 
  -5  -9  12        4.96       25.99     10.07 o 
  -4  -9  12       18.37       21.67      9.89 o 
  -3  -9  12      365.48      368.75     36.64 o 
  -2  -9  12       89.06       89.20     15.16 o 
  -1  -9  12      633.20      619.65     36.06 o 
   0  -9  12       23.58       19.01      8.34 o 
   1  -9  12       55.83       60.94     12.82 o 
   2  -9  12       34.91       35.69     11.42 o 
   3  -9  12      200.72      211.66     35.81 o 
   4  -9  12      496.02      493.56     36.97 o 
   5  -9  12      146.82      166.44     47.69 o 
  -7  -8  12        1.62       12.29     11.30 o 
  -6  -8  12       40.60       74.43     16.17 o 
  -5  -8  12      166.72      182.94     45.30 o 
  -4  -8  12      644.39      596.90     28.43 o 
  -3  -8  12       81.72       91.12     17.62 o 
  -2  -8  12      142.11      133.02     20.19 o 
  -1  -8  12      138.85      160.98     20.18 o 
   0  -8  12       66.20       73.84     12.30 o 
   1  -8  12       31.36       24.55     10.46 o 
   2  -8  12        2.38        8.57     12.42 o 
   3  -8  12       76.28       72.91     14.40 o 
   4  -8  12      485.10      449.64     52.60 o 
   5  -8  12     1339.75     1484.96     61.97 o 
   6  -8  12       37.15       32.43     18.90 o 
  -8  -7  12       55.86       53.80     20.30 o 
  -7  -7  12       59.66       84.00     23.27 o 
  -6  -7  12      122.77      155.38     33.58 o 
  -5  -7  12      353.59      344.01     68.65 o 
  -4  -7  12     2097.00     2314.14     95.10 o 
  -3  -7  12      818.56      850.24     42.37 o 
  -2  -7  12       65.47       72.45     10.26 o 
  -1  -7  12       31.41       39.36      6.67 o 
   0  -7  12        8.65       19.05      9.23 o 
   1  -7  12       57.33       66.48     12.97 o 
   2  -7  12      132.78      140.04     21.25 o 
   3  -7  12       29.60       26.29      8.93 o 
   4  -7  12      393.59      359.41     38.48 o 
   5  -7  12     2385.37     2773.16    134.50 o 
   6  -7  12      284.30      250.47     16.44 o 
   7  -7  12      130.34       99.85     29.62 o 
  -8  -6  12       88.28       59.66     21.95 o 
  -7  -6  12       24.97       30.78     15.27 o 
  -6  -6  12     1194.10     1153.42     41.34 o 
  -5  -6  12      157.04      132.25     33.38 o 
  -4  -6  12     1753.44     1910.40     33.38 o 
  -3  -6  12     1488.88     1434.30     48.19 o 
  -2  -6  12      133.79      108.51     18.05 o 
  -1  -6  12        1.20       13.69      5.69 o 
   0  -6  12      139.81      148.65     19.91 o 
   1  -6  12      466.06      472.21     25.62 o 
   2  -6  12       88.46       86.60     15.60 o 
   3  -6  12       60.25       73.17     17.95 o 
   4  -6  12      354.24      301.87     31.66 o 
   5  -6  12     1763.91     1779.35     43.50 o 
   6  -6  12       72.42       50.58     11.86 o 
   7  -6  12        0.48        0.00     21.12 o 
   8  -6  12      450.02      426.28     73.44 o 
  -9  -5  12      116.09      107.52     26.90 o 
  -8  -5  12       27.70       43.32     16.42 o 
  -7  -5  12       48.29       59.33     20.46 o 
  -6  -5  12      632.66      676.39     94.23 o 
  -5  -5  12      168.89      180.36     38.58 o 
  -4  -5  12     1294.08     1356.51     42.08 o 
  -3  -5  12     3473.57     3535.11     65.48 o 
  -2  -5  12       16.01       12.69      6.17 o 
  -1  -5  12        4.25        5.92      5.22 o 
   0  -5  12      465.30      458.69     36.14 o 
   1  -5  12      320.97      308.11     41.16 o 
   2  -5  12      421.09      426.20     38.00 o 
   3  -5  12      800.87      823.43     42.86 o 
   4  -5  12      291.96      299.02     23.44 o 
   5  -5  12      716.21      678.74     50.27 o 
   6  -5  12      210.81      226.09     26.40 o 
   7  -5  12       96.75      101.97     16.50 o 
   8  -5  12       18.41       36.80     11.63 o 
   9  -5  12      279.52      308.53     50.42 o 
  -9  -4  12       60.41       60.32     18.15 o 
  -8  -4  12      214.52      201.92     34.82 o 
  -7  -4  12       58.05       69.31     15.10 o 
  -6  -4  12        4.18       16.67     13.37 o 
  -5  -4  12      586.66      539.82     13.16 o 
  -4  -4  12      122.49      120.14     18.11 o 
  -3  -4  12     1537.71     1492.55     85.24 o 
  -2  -4  12       13.85       15.13      9.08 o 
  -1  -4  12       92.81       84.37     16.07 o 
   0  -4  12      150.90      192.21     23.15 o 
   1  -4  12     2788.31     2873.48     59.48 o 
   2  -4  12      166.29      184.89     29.21 o 
   3  -4  12     1463.17     1450.12     94.85 o 
   4  -4  12       88.29      102.16     17.36 o 
   5  -4  12       32.02       26.61     15.42 o 
   6  -4  12      284.46      305.40     36.18 o 
   7  -4  12       41.34       30.86     10.81 o 
   8  -4  12       51.40       44.67     12.97 o 
   9  -4  12      353.81      400.04     63.37 o 
  10  -4  12     1195.28     1120.00    125.01 o 
  -9  -3  12       31.54       39.44     15.18 o 
  -8  -3  12      169.17      172.13     35.32 o 
  -7  -3  12       40.57       38.21     17.16 o 
  -6  -3  12      149.12      165.12     28.47 o 
  -5  -3  12      755.08      684.82     51.20 o 
  -4  -3  12       64.33       48.91      6.37 o 
  -3  -3  12      761.31      723.12     21.51 o 
  -2  -3  12       12.50       15.91      6.00 o 
  -1  -3  12     1428.57     1440.25     43.97 o 
   0  -3  12      355.56      366.82     42.66 o 
   1  -3  12     2150.24     2147.06     42.38 o 
   2  -3  12     3640.73     3657.07     65.36 o 
   3  -3  12      428.88      483.51     37.60 o 
   4  -3  12       79.54       87.25     18.61 o 
   5  -3  12       31.72       41.06      9.71 o 
   6  -3  12       80.21       81.49     15.38 o 
   7  -3  12      432.99      452.61     36.15 o 
   8  -3  12       39.04       37.14     14.40 o 
   9  -3  12      136.80      146.08     20.40 o 
  10  -3  12      777.27      802.97     54.38 o 
  -9  -2  12      246.90      188.55     58.17 o 
  -8  -2  12      169.11      189.79     51.08 o 
  -7  -2  12      356.71      383.95     20.38 o 
  -6  -2  12       91.86      109.66     30.45 o 
  -5  -2  12      668.48      643.73     37.26 o 
  -4  -2  12        4.50        8.04      2.80 o 
  -3  -2  12      130.24      123.98     19.69 o 
  -2  -2  12      150.79      153.21     20.35 o 
  -1  -2  12      368.15      388.27     33.76 o 
   0  -2  12      771.95      775.80     32.88 o 
   1  -2  12     2761.36     2711.63     51.93 o 
   2  -2  12     3089.77     3168.76     59.04 o 
   3  -2  12      578.76      507.90     32.22 o 
   4  -2  12      300.20      321.95     27.97 o 
   5  -2  12      215.54      231.26     31.83 o 
   6  -2  12       30.96       43.72     10.09 o 
   7  -2  12     1340.55     1457.47     61.64 o 
   8  -2  12      186.56      194.25     22.89 o 
   9  -2  12      220.57      246.00     29.09 o 
  10  -2  12      369.98      354.83     41.70 o 
  11  -2  12       99.26       91.68     22.44 o 
  -9  -1  12      809.28      769.80     39.36 o 
  -8  -1  12      190.93      159.09     39.36 o 
  -7  -1  12      966.61     1080.14     34.66 o 
  -6  -1  12      103.40      109.66     29.46 o 
  -5  -1  12      946.48      857.02     13.45 o 
  -4  -1  12     1347.12     1273.25     65.73 o 
  -3  -1  12       72.31       71.80      8.14 o 
  -2  -1  12      645.24      656.20     24.42 o 
  -1  -1  12      251.72      258.84     35.69 o 
   0  -1  12     1495.75     1501.81     44.31 o 
   1  -1  12      463.72      460.88     28.32 o 
   2  -1  12     2292.02     2200.21     45.55 o 
   3  -1  12      649.41      637.51     26.49 o 
   4  -1  12     1133.92     1008.83     42.62 o 
   5  -1  12      645.12      614.06     33.78 o 
   6  -1  12       71.68       87.23     13.60 o 
   7  -1  12      406.07      418.52     32.71 o 
   8  -1  12      922.28     1004.60     85.03 o 
   9  -1  12        5.17        2.37      6.08 o 
  10  -1  12      176.03      147.19     28.17 o 
  11  -1  12      196.40      188.50     33.38 o 
  -9   0  12      145.20      110.90     44.81 o 
  -8   0  12        5.91       11.55      6.60 o 
  -7   0  12     1222.93     1351.46     38.37 o 
  -6   0  12       17.22        7.59     11.30 o 
  -5   0  12     1353.18     1356.09     44.19 o 
  -4   0  12        7.08        6.59      2.81 o 
  -3   0  12       84.54       78.84      9.34 o 
  -2   0  12     3070.88     3191.42     72.28 o 
  -1   0  12       53.82       62.14      9.21 o 
   0   0  12       72.13       82.44     13.32 o 
   1   0  12      867.68      895.67     28.50 o 
   2   0  12      545.33      509.95     37.16 o 
   3   0  12      293.74      330.70     45.05 o 
   4   0  12     1863.56     1735.03     42.76 o 
   5   0  12      136.45      139.92     20.44 o 
   6   0  12      397.77      461.44     45.99 o 
   7   0  12        8.55       16.66      8.23 o 
   8   0  12      251.13      256.63     28.91 o 
   9   0  12       20.57       17.29      9.56 o 
  10   0  12     1710.35     1792.43     58.50 o 
  11   0  12        2.74       13.53      6.85 o 
  -8   1  12        4.10       12.79      6.11 o 
  -7   1  12      132.68      115.94     29.71 o 
  -6   1  12      232.49      277.01     52.32 o 
  -5   1  12     1677.39     1785.95     44.11 o 
  -4   1  12     1166.76     1186.92     39.94 o 
  -3   1  12       10.05       19.94      6.81 o 
  -2   1  12        4.38       15.20      6.31 o 
  -1   1  12     1813.55     1817.62     34.77 o 
   0   1  12       73.58       97.95     19.27 o 
   1   1  12     1094.65     1063.04     36.04 o 
   2   1  12      446.45      481.53     48.11 o 
   3   1  12        1.99        7.80      6.58 o 
   4   1  12     6622.95     6815.73     68.39 o 
   5   1  12     1793.47     1743.31     59.04 o 
   6   1  12      511.14      544.38     38.36 o 
   7   1  12      436.59      389.82     45.67 o 
   8   1  12      741.93      785.49     56.82 o 
   9   1  12       46.12       39.24     17.16 o 
  10   1  12     1449.18     1466.36     32.97 o 
  11   1  12        9.60       20.66      9.70 o 
  12   1  12        3.21       10.37      5.43 o 
  -7   2  12        6.02        5.78      9.16 o 
  -6   2  12       73.47       82.93     19.31 o 
  -5   2  12      637.12      645.72     20.62 o 
  -4   2  12     4044.71     4216.21     50.84 o 
  -3   2  12       95.49      114.31     19.85 o 
  -2   2  12      778.10      803.29     28.63 o 
  -1   2  12        4.24       11.87     13.99 o 
   0   2  12     2648.04     2734.54     50.83 o 
   1   2  12      746.30      716.99     26.94 o 
   2   2  12     1516.13     1517.14     49.55 o 
   3   2  12      122.13      130.72     17.43 o 
   4   2  12      925.38      895.06     40.97 o 
   5   2  12     3083.88     3103.97     60.57 o 
   6   2  12     2963.62     3026.65     71.29 o 
   7   2  12      605.71      591.10     26.64 o 
   8   2  12       54.76       74.66     15.92 o 
   9   2  12      196.21      192.35     29.43 o 
  10   2  12      462.06      457.97     37.32 o 
  11   2  12      653.96      629.75     66.03 o 
  12   2  12      154.91      126.46     26.00 o 
  -6   3  12       23.24       15.94      4.85 o 
  -5   3  12      261.84      243.04     19.57 o 
  -4   3  12     3814.65     4136.01     63.54 o 
  -3   3  12      412.08      442.32     18.33 o 
  -2   3  12      349.11      305.94     15.15 o 
  -1   3  12      262.56      270.49     25.25 o 
   0   3  12     1174.77     1148.61     36.29 o 
   1   3  12      723.81      687.80     33.25 o 
   2   3  12     2491.35     2514.66     45.97 o 
   3   3  12       10.11       32.42     11.70 o 
   4   3  12       33.40       48.04      9.62 o 
   5   3  12      662.77      623.56     80.62 o 
   6   3  12     1708.71     1759.70     36.30 o 
   7   3  12      209.19      225.80     36.53 o 
   8   3  12       16.05       12.57     11.68 o 
   9   3  12      254.21      295.95     38.05 o 
  10   3  12      216.20      215.57     29.23 o 
  11   3  12      268.37      276.75     49.11 o 
  12   3  12       36.72       38.49     17.12 o 
  -6   4  12       69.48       50.17     15.84 o 
  -5   4  12       84.17       73.50     11.54 o 
  -4   4  12      697.41      729.87     31.93 o 
  -3   4  12      873.45      950.19     22.26 o 
  -2   4  12      334.54      323.97     21.84 o 
  -1   4  12      121.15      128.10     18.16 o 
   0   4  12      814.93      771.54     31.59 o 
   1   4  12       27.48       34.99     10.48 o 
   2   4  12     1446.99     1359.17     44.43 o 
   3   4  12      145.19      196.27     24.07 o 
   4   4  12      157.09      197.62     23.09 o 
   5   4  12       73.48       91.56     15.21 o 
   6   4  12      694.86      690.93     24.33 o 
   7   4  12       10.54       18.70     12.75 o 
   8   4  12      443.69      523.70     56.59 o 
   9   4  12      678.72      693.74     25.22 o 
  10   4  12       24.56       34.44     12.99 o 
  11   4  12       56.22       60.00     12.01 o 
  12   4  12       27.30       33.20      9.07 o 
  -6   5  12      112.50       88.21     27.56 o 
  -5   5  12        5.03        7.70      5.20 o 
  -4   5  12       90.26       81.97     16.53 o 
  -3   5  12      738.29      755.80     25.29 o 
  -2   5  12      216.57      215.03     29.18 o 
  -1   5  12      140.68      161.96     22.37 o 
   0   5  12     1266.57     1184.78     39.46 o 
   1   5  12      901.88      851.71     37.45 o 
   2   5  12     1463.04     1449.72     55.33 o 
   3   5  12       25.27       29.24      7.20 o 
   4   5  12       11.31       12.31      6.41 o 
   5   5  12       11.62        9.60      6.14 o 
   6   5  12      492.90      523.34     39.91 o 
   7   5  12      398.07      440.79     50.09 o 
   8   5  12     1202.65     1184.21     30.92 o 
   9   5  12     1131.66     1157.49     37.96 o 
  10   5  12      344.48      348.28     42.04 o 
  11   5  12       64.91       55.97     13.78 o 
  12   5  12       31.10       25.61     11.35 o 
  -6   6  12      515.88      404.58     52.32 o 
  -4   6  12      125.71       95.84     14.69 o 
  -3   6  12       39.29       26.94      8.14 o 
  -2   6  12      337.96      304.40     16.43 o 
  -1   6  12      230.66      224.49     26.53 o 
   0   6  12     1545.59     1569.66     54.98 o 
   1   6  12       12.99       16.62      9.87 o 
   2   6  12      867.63      841.45     34.39 o 
   3   6  12       79.00       82.30     12.17 o 
   4   6  12     1870.87     1877.79     52.19 o 
   5   6  12     5029.61     5080.38    115.08 o 
   6   6  12      384.66      426.65     42.32 o 
   7   6  12     1773.55     1857.22     36.51 o 
   8   6  12     1209.92     1099.15     29.87 o 
   9   6  12     2838.36     2659.19     52.88 o 
  10   6  12       46.83       76.48     13.59 o 
  11   6  12      495.27      476.15     54.18 o 
  12   6  12        3.44       12.70      8.57 o 
  -5   7  12       27.65       22.53      8.91 o 
  -4   7  12       22.33       36.97     15.84 o 
  -3   7  12      137.41      121.27     19.97 o 
  -2   7  12      243.68      258.12     13.72 o 
  -1   7  12        1.35        9.74      6.08 o 
   0   7  12     1874.56     1836.16     33.82 o 
   1   7  12     5320.23     5695.41     95.80 o 
   2   7  12     1335.79     1348.16     57.01 o 
   3   7  12       21.73       17.64      8.71 o 
   4   7  12       47.00       53.98     10.37 o 
   5   7  12       36.52       27.75      8.52 o 
   6   7  12      729.04      722.85     32.28 o 
   7   7  12     2323.71     2352.31     56.24 o 
   8   7  12       21.09       22.80      9.73 o 
   9   7  12      282.19      280.73     43.73 o 
  10   7  12      309.39      294.19     49.48 o 
  11   7  12      671.11      684.99     65.47 o 
  12   7  12       24.29       16.93      6.48 o 
  -4   8  12       90.54      105.46     21.70 o 
  -3   8  12        3.17        8.09     11.47 o 
  -2   8  12      705.93      705.37     19.79 o 
  -1   8  12      214.63      226.79     31.24 o 
   0   8  12     1538.39     1579.19     34.54 o 
   1   8  12      238.23      260.86     22.66 o 
   2   8  12      536.54      528.91     24.08 o 
   3   8  12      156.64      158.03     27.65 o 
   4   8  12      176.46      169.10     23.05 o 
   5   8  12       85.69       93.50     16.52 o 
   6   8  12       51.70       37.78     11.58 o 
   7   8  12      967.34      943.81     25.05 o 
   8   8  12      407.43      359.31     45.05 o 
   9   8  12      773.77      825.66     63.95 o 
  10   8  12        3.63       23.44     11.58 o 
  11   8  12       31.12       20.17      7.88 o 
  -3   9  12       48.67       62.22     12.87 o 
  -2   9  12      276.69      292.69     55.53 o 
  -1   9  12      713.44      733.53     25.65 o 
   0   9  12       70.18       67.30     15.81 o 
   1   9  12      454.13      443.47     37.12 o 
   2   9  12       21.92       38.39     14.75 o 
   3   9  12       74.03       79.54     14.67 o 
   4   9  12      210.62      221.32     25.15 o 
   5   9  12     1255.15     1250.96     86.68 o 
   6   9  12       12.59       18.79     10.59 o 
   7   9  12      687.02      784.85     59.13 o 
   8   9  12      271.78      282.09     40.46 o 
   9   9  12      167.64      184.02     25.89 o 
  10   9  12      131.42      119.49     20.71 o 
  11   9  12       12.92       21.08      9.26 o 
  -2  10  12        1.79        6.11      7.26 o 
  -1  10  12      299.53      331.55     50.83 o 
   0  10  12       19.21       17.20     14.69 o 
   1  10  12      400.64      411.21     27.68 o 
   2  10  12      155.54      144.24     22.55 o 
   3  10  12      127.78      163.48     25.06 o 
   4  10  12      380.30      356.96     45.57 o 
   5  10  12     2076.71     2185.17     44.06 o 
   6  10  12        3.63       13.42     12.10 o 
   7  10  12       81.47       45.91     11.82 o 
   8  10  12        4.22       16.92     10.56 o 
   9  10  12       73.56       82.99     15.66 o 
  10  10  12      590.04      518.21     59.47 o 
   0  11  12        0.22       12.71      9.57 o 
   1  11  12      813.09      827.08     22.93 o 
   2  11  12        8.27       31.48     11.19 o 
   3  11  12      161.68      159.03     27.97 o 
   4  11  12       30.28       28.54     11.25 o 
   5  11  12     2744.23     2845.27     52.95 o 
   6  11  12      362.34      320.96     40.13 o 
   7  11  12        1.16        0.00     10.61 o 
   8  11  12        3.29       10.78     12.75 o 
   9  11  12        0.25       13.40      8.49 o 
   2  12  12      271.37      231.00     35.52 o 
   3  12  12       14.87       21.47      8.74 o 
   4  12  12       16.20       32.77     16.46 o 
   5  12  12     1368.58     1390.68     35.88 o 
   6  12  12       87.94       82.52     26.98 o 
   7  12  12        5.29       10.04      6.35 o 
  -4 -10  13      135.22      170.48     46.54 o 
  -3 -10  13       63.19       58.05     11.04 o 
  -2 -10  13      664.24      684.11     28.08 o 
  -1 -10  13       28.19       19.04     17.95 o 
   0 -10  13      291.94      233.12     33.12 o 
   1 -10  13       43.78       49.48     10.81 o 
   2 -10  13       78.68       75.06     13.74 o 
  -6  -9  13        0.01       10.64      9.82 o 
  -5  -9  13       31.74       33.25     14.94 o 
  -4  -9  13        6.22       10.05      5.51 o 
  -3  -9  13      153.99      170.33     31.84 o 
  -2  -9  13       83.95      100.93     18.04 o 
  -1  -9  13      427.90      457.40     39.85 o 
   0  -9  13        8.01       21.86      8.77 o 
   1  -9  13      127.00      122.19     21.66 o 
   2  -9  13        1.08       19.04      6.48 o 
   3  -9  13        4.51       14.03     12.38 o 
   4  -9  13      337.32      412.27     27.78 o 
  -7  -8  13        2.06        8.91      8.58 o 
  -6  -8  13       12.00       23.68     15.60 o 
  -5  -8  13      498.02      539.91    109.25 o 
  -4  -8  13      305.70      312.98     27.18 o 
  -3  -8  13      118.05      105.47     16.01 o 
  -2  -8  13      276.71      263.36     30.47 o 
  -1  -8  13      615.03      605.85     53.31 o 
   0  -8  13       78.69       63.97     11.93 o 
   1  -8  13       72.51       73.37     11.35 o 
   2  -8  13      102.16       99.20     15.55 o 
   3  -8  13        5.18        7.83      7.39 o 
   4  -8  13      339.86      346.57     56.44 o 
   5  -8  13     1176.72     1303.78     28.25 o 
   6  -8  13       23.70        9.90     20.38 o 
  -7  -7  13      123.81      116.43     28.39 o 
  -6  -7  13        0.55       15.76      9.32 o 
  -5  -7  13      130.59      135.91     33.34 o 
  -4  -7  13      438.03      428.82     35.15 o 
  -3  -7  13      576.44      564.79     27.59 o 
  -2  -7  13       10.66       11.76      8.24 o 
  -1  -7  13      489.06      550.22     19.63 o 
   0  -7  13      194.96      188.20     22.29 o 
   1  -7  13      126.56      157.32     23.02 o 
   2  -7  13       73.82       84.85     15.35 o 
   3  -7  13        6.16       21.76     11.16 o 
   4  -7  13      426.37      335.98     39.88 o 
   5  -7  13     1414.45     1496.52    111.60 o 
   6  -7  13       36.29       36.47      8.54 o 
   7  -7  13       11.69       27.23     12.05 o 
  -8  -6  13      414.67      374.21     67.42 o 
  -7  -6  13      184.04      237.73     39.77 o 
  -6  -6  13       44.73       33.75     22.11 o 
  -5  -6  13       56.72       54.21     25.75 o 
  -4  -6  13     1784.04     1834.45     85.69 o 
  -3  -6  13      920.47      921.25     24.70 o 
  -2  -6  13       29.85       32.41      9.49 o 
  -1  -6  13       45.01       61.53     13.16 o 
   0  -6  13      150.67      150.59     23.63 o 
   1  -6  13        0.73        8.48     12.38 o 
   2  -6  13      422.60      425.82     46.14 o 
   3  -6  13      208.38      206.48     29.41 o 
   4  -6  13        5.14       30.10      9.66 o 
   5  -6  13     1046.35     1080.35     57.31 o 
   6  -6  13      217.54      172.90     30.13 o 
   7  -6  13      116.76      123.94     35.40 o 
   8  -6  13        1.98       29.54     17.66 o 
  -8  -5  13        2.95       15.10     19.64 o 
  -7  -5  13        3.36       10.48      8.00 o 
  -6  -5  13      106.51      117.26     29.95 o 
  -5  -5  13      312.42      332.71     66.92 o 
  -4  -5  13      405.67      369.66     48.56 o 
  -3  -5  13      967.29      917.05     50.79 o 
  -2  -5  13        5.34       13.93      4.97 o 
  -1  -5  13      169.76      171.88     29.18 o 
   0  -5  13      692.35      699.43     33.55 o 
   1  -5  13       93.89       97.59     16.60 o 
   2  -5  13      196.21      237.73     27.67 o 
   3  -5  13      562.54      545.80     40.89 o 
   4  -5  13      611.49      617.45     46.78 o 
   5  -5  13      159.82      145.52     20.95 o 
   6  -5  13      281.23      292.20     30.72 o 
   7  -5  13      170.63      167.19     21.55 o 
   8  -5  13       56.73       11.96     12.46 o 
   9  -5  13      328.99      327.18     59.41 o 
  -8  -4  13       28.98       58.83     16.26 o 
  -7  -4  13      104.96       82.35     32.26 o 
  -6  -4  13       48.52       51.82     16.75 o 
  -5  -4  13      465.94      514.57     29.13 o 
  -4  -4  13      109.18       98.01     18.86 o 
  -3  -4  13      647.16      658.82     19.64 o 
  -2  -4  13      452.85      444.17     15.97 o 
  -1  -4  13      474.87      471.25     40.87 o 
   0  -4  13      168.51      171.14     24.77 o 
   1  -4  13     1896.29     1878.53     42.50 o 
   2  -4  13      159.03      160.00     19.99 o 
   3  -4  13      815.00      791.57     54.15 o 
   4  -4  13      289.70      290.80     40.09 o 
   5  -4  13       10.24       16.57      7.24 o 
   6  -4  13      214.32      213.93     29.72 o 
   7  -4  13      175.58      179.04     30.99 o 
   8  -4  13      150.59      161.78     31.44 o 
   9  -4  13      144.92      133.84     48.35 o 
  -8  -3  13       50.92       54.71     21.54 o 
  -7  -3  13       33.51       17.08     17.25 o 
  -6  -3  13      317.78      347.15     62.63 o 
  -5  -3  13      868.23      897.62     33.50 o 
  -4  -3  13       20.56       14.01      5.69 o 
  -3  -3  13      625.49      655.85     60.90 o 
  -2  -3  13        6.03       11.79     11.43 o 
  -1  -3  13     2709.27     2559.01    165.65 o 
   0  -3  13      858.61      803.22     46.70 o 
   1  -3  13     1750.35     1746.80     50.17 o 
   2  -3  13     2574.40     2560.37     94.98 o 
   3  -3  13      705.72      811.97     72.08 o 
   4  -3  13       41.86       16.26     11.14 o 
   5  -3  13        0.02        0.00     10.35 o 
   6  -3  13       43.76       65.49     20.22 o 
   7  -3  13       62.17       66.83     11.17 o 
   8  -3  13      181.88      159.77     22.14 o 
   9  -3  13      123.35      144.41     29.38 o 
  10  -3  13      695.54      687.86    100.59 o 
  -8  -2  13      180.13      173.45     52.23 o 
  -7  -2  13       30.52       54.21     19.23 o 
  -6  -2  13       23.17       45.88     18.81 o 
  -5  -2  13      599.52      577.40     26.45 o 
  -4  -2  13      176.66      177.54     15.18 o 
  -3  -2  13       92.68       90.09     15.10 o 
  -2  -2  13      159.44      173.25     23.90 o 
  -1  -2  13      899.94      858.33     31.01 o 
   0  -2  13      543.54      552.67     30.35 o 
   1  -2  13     1723.43     1646.73     37.17 o 
   2  -2  13     1303.49     1214.35     40.05 o 
   3  -2  13      402.92      394.45     30.29 o 
   4  -2  13      470.48      419.22     36.88 o 
   5  -2  13       11.08       19.41     12.87 o 
   6  -2  13       20.22       32.54     19.76 o 
   7  -2  13      454.84      496.94     49.55 o 
   8  -2  13       77.67       66.78     12.67 o 
   9  -2  13       35.96       40.07     15.18 o 
  10  -2  13      223.22      201.81     43.24 o 
  -8  -1  13       55.51       58.50     22.28 o 
  -7  -1  13      818.43      827.73     31.52 o 
  -6  -1  13      208.33      235.67     46.29 o 
  -5  -1  13     1326.57     1444.46     59.49 o 
  -4  -1  13       72.29       59.05     10.08 o 
  -3  -1  13       22.72       21.12      6.94 o 
  -2  -1  13     2463.53     2527.40     52.26 o 
  -1  -1  13      253.72      262.89     34.08 o 
   0  -1  13     1142.73     1100.74     40.02 o 
   1  -1  13       18.85       41.24     12.31 o 
   2  -1  13     4435.53     4667.61     84.06 o 
   3  -1  13      276.92      251.99     20.56 o 
   4  -1  13     1988.29     2099.58     55.16 o 
   5  -1  13      306.87      291.25     36.60 o 
   6  -1  13       26.05       22.36     15.64 o 
   7  -1  13       69.37       73.53     13.59 o 
   8  -1  13        1.45       20.59     13.90 o 
   9  -1  13       15.30       20.21      8.02 o 
  10  -1  13       75.23       65.30     12.98 o 
  11  -1  13       62.88       52.60     14.33 o 
  -8   0  13      283.67      248.54     55.29 o 
  -7   0  13      550.87      526.29     25.33 o 
  -6   0  13      291.55      243.26     59.08 o 
  -5   0  13      820.57      843.60     27.77 o 
  -4   0  13     1726.47     1807.43     32.63 o 
  -3   0  13     1088.01     1095.03     37.79 o 
  -2   0  13      186.40      203.94     19.34 o 
  -1   0  13      273.00      277.52     30.59 o 
   0   0  13      258.43      263.88     29.43 o 
   1   0  13     1721.73     1802.90     40.47 o 
   2   0  13       92.94      116.36     16.77 o 
   3   0  13      488.49      462.14     51.53 o 
   4   0  13     5017.05     4977.95    102.44 o 
   5   0  13      914.54      850.73     50.29 o 
   6   0  13      234.77      258.55     37.34 o 
   7   0  13       11.39       23.47      8.51 o 
   8   0  13     1264.22     1242.63     37.30 o 
   9   0  13       61.72       60.00     29.83 o 
  10   0  13      192.73      213.39     32.80 o 
  11   0  13       10.01       14.89      5.63 o 
  -8   1  13        2.49        7.10      6.85 o 
  -7   1  13       16.42       13.95      9.90 o 
  -6   1  13      111.65      116.43     30.94 o 
  -5   1  13      776.42      831.87     21.08 o 
  -4   1  13     1777.83     1880.32     31.49 o 
  -3   1  13       93.97      101.22     14.76 o 
  -2   1  13        6.79       16.17      8.50 o 
  -1   1  13     2142.14     2185.55     41.35 o 
   0   1  13      585.78      587.52     35.03 o 
   1   1  13      885.38      930.27     74.97 o 
   2   1  13       53.24       54.59     11.76 o 
   3   1  13      122.75      151.47     24.24 o 
   4   1  13     6566.03     6786.77    107.76 o 
   5   1  13     2237.44     2174.79     44.56 o 
   6   1  13      649.74      639.98     26.19 o 
   7   1  13      962.51     1008.83     62.58 o 
   8   1  13      690.24      695.77     34.47 o 
   9   1  13        5.14       13.76     10.29 o 
  10   1  13      623.62      670.31     30.85 o 
  11   1  13        9.92       13.48      7.26 o 
  -7   2  13       11.16       18.32      6.93 o 
  -6   2  13        9.25       19.23     11.06 o 
  -5   2  13      773.06      805.99     17.85 o 
  -4   2  13     3096.13     3185.16     47.58 o 
  -3   2  13       36.66       48.22      7.61 o 
  -2   2  13      496.72      507.05     19.73 o 
  -1   2  13       17.94       22.57      8.33 o 
   0   2  13     1781.12     1905.31     37.00 o 
   1   2  13       29.87       28.59      9.04 o 
   2   2  13      287.07      289.96     29.10 o 
   3   2  13      188.97      215.40     30.15 o 
   4   2  13     1507.12     1492.35     47.26 o 
   5   2  13     2153.70     2184.92     53.38 o 
   6   2  13      714.49      693.83     41.28 o 
   7   2  13      294.98      254.44     22.99 o 
   8   2  13       14.06       12.07      8.81 o 
   9   2  13      241.11      237.82     42.31 o 
  10   2  13      199.38      183.21     24.65 o 
  11   2  13      636.37      601.64     63.45 o 
  12   2  13       23.41       23.43     10.89 o 
  -6   3  13       11.28       10.07      6.35 o 
  -5   3  13      376.36      393.66     26.94 o 
  -4   3  13     2672.30     2926.12     92.05 o 
  -3   3  13        5.71        4.81      5.83 o 
  -2   3  13       10.51       14.42      7.35 o 
  -1   3  13       23.96       19.38      9.95 o 
   0   3  13      758.82      768.16     27.20 o 
   1   3  13      405.43      424.25     30.06 o 
   2   3  13     1089.83     1041.55     36.41 o 
   3   3  13        2.92       18.56      7.79 o 
   4   3  13       25.06       34.39      9.10 o 
   5   3  13      626.20      607.76     20.64 o 
   6   3  13      202.51      194.75     23.47 o 
   7   3  13       18.11       16.50      8.62 o 
   8   3  13        7.23       13.54     14.03 o 
   9   3  13      793.83      803.50     26.28 o 
  10   3  13      194.30      157.54     24.05 o 
  11   3  13      220.94      252.22     30.28 o 
  12   3  13       28.39       31.84      8.07 o 
  -5   4  13        8.56        9.26      5.16 o 
  -4   4  13     1187.91     1244.79     26.58 o 
  -3   4  13      707.47      760.08     17.89 o 
  -2   4  13      234.49      243.58     30.52 o 
  -1   4  13      125.65      150.20     17.74 o 
   0   4  13      847.08      882.85     35.30 o 
   1   4  13      225.65      242.67     27.60 o 
   2   4  13     1399.69     1387.99     44.34 o 
   3   4  13      388.58      387.28     24.65 o 
   4   4  13      218.14      228.10     28.02 o 
   5   4  13      419.52      449.34     51.94 o 
   6   4  13      127.46      161.25     24.81 o 
   7   4  13      407.81      461.45     40.67 o 
   8   4  13      784.87      784.81     27.35 o 
   9   4  13     1230.76     1242.72     52.32 o 
  10   4  13       85.14      101.84     17.64 o 
  11   4  13      111.36      123.31     17.18 o 
  12   4  13       20.93       25.93      8.46 o 
  -5   5  13       53.92       42.25     14.19 o 
  -4   5  13       74.03       62.90     11.26 o 
  -3   5  13      638.84      674.79     21.94 o 
  -2   5  13      606.31      633.52     25.17 o 
  -1   5  13      276.71      276.59     36.06 o 
   0   5  13     1554.82     1492.03     65.68 o 
   1   5  13     2310.79     2348.76    109.75 o 
   2   5  13      447.06      443.57     63.62 o 
   3   5  13       13.89       17.55      5.78 o 
   4   5  13        7.83        7.07      6.98 o 
   5   5  13       71.00       68.02     12.22 o 
   6   5  13       10.76       14.46      7.81 o 
   7   5  13        0.64       13.49      7.33 o 
   8   5  13      870.85      865.87     28.59 o 
   9   5  13     2482.62     2535.42     54.89 o 
  10   5  13      743.87      882.31     25.75 o 
  11   5  13        9.77       27.28      9.65 o 
  12   5  13        5.17       18.54     15.60 o 
  -4   6  13       98.26       67.99     18.15 o 
  -3   6  13      285.30      228.81     12.91 o 
  -2   6  13        2.43       11.17      4.72 o 
  -1   6  13     1732.23     1827.92     37.29 o 
   0   6  13     6228.46     6853.65    215.53 o 
   1   6  13     8664.96     8896.74     90.44 o 
   2   6  13     1080.39     1058.84     29.99 o 
   3   6  13     1599.08     1576.89     54.19 o 
   4   6  13        6.85       26.56      9.22 o 
   5   6  13      901.84      964.73     69.76 o 
   6   6  13      787.07      752.47     58.59 o 
   7   6  13      767.36      728.25     25.91 o 
   8   6  13      945.69      975.32     31.53 o 
   9   6  13      671.18      757.68     70.59 o 
  10   6  13      848.20      854.60     30.53 o 
  11   6  13       34.61       23.18      9.81 o 
  12   6  13       47.37       47.88     10.93 o 
  -5   7  13       22.61       33.83     10.56 o 
  -4   7  13       19.57        8.66      8.25 o 
  -3   7  13        9.83       16.46      6.10 o 
  -2   7  13       59.83       81.06     12.48 o 
  -1   7  13      109.24      122.54     20.63 o 
   0   7  13      685.33      694.43     34.99 o 
   1   7  13     3071.43     3103.36     54.55 o 
   2   7  13     1105.26     1116.03     24.24 o 
   3   7  13      159.87      154.83     24.76 o 
   4   7  13       32.37       23.16      6.97 o 
   5   7  13       35.91       31.63     11.21 o 
   6   7  13      316.62      296.95     34.12 o 
   7   7  13      928.56      959.34     35.56 o 
   8   7  13       61.60       83.04     11.43 o 
   9   7  13      203.10      226.94     27.32 o 
  10   7  13      223.62      238.92     45.97 o 
  11   7  13      176.90      162.91     30.86 o 
  -4   8  13       47.49       69.81     20.63 o 
  -3   8  13       14.62       17.99     12.13 o 
  -2   8  13      221.74      201.55     14.60 o 
  -1   8  13       61.98       39.94     16.01 o 
   0   8  13      760.74      767.09     63.74 o 
   1   8  13      422.82      464.47     66.30 o 
   2   8  13       45.13       62.67     11.68 o 
   3   8  13      101.34       84.63     13.98 o 
   4   8  13      104.28      113.30     15.31 o 
   5   8  13       11.64       11.67      8.35 o 
   6   8  13       14.44       21.35      8.74 o 
   7   8  13      334.13      371.88     43.63 o 
   8   8  13      685.21      690.05     58.53 o 
   9   8  13      810.19      838.94     42.10 o 
  10   8  13       41.20       42.90     13.37 o 
  11   8  13      277.40      236.57     45.82 o 
  -2   9  13      164.29      160.08     40.76 o 
  -1   9  13      314.72      294.10     18.12 o 
   0   9  13       49.53       42.93     10.71 o 
   1   9  13      125.39      129.92     21.00 o 
   2   9  13       19.21       28.61     11.84 o 
   3   9  13      660.90      721.06     30.84 o 
   4   9  13      735.22      716.18     36.10 o 
   5   9  13      459.63      432.04     56.94 o 
   6   9  13        0.33       14.55     13.53 o 
   7   9  13      190.55      238.04     28.55 o 
   8   9  13      229.35      210.58     33.61 o 
   9   9  13      372.27      384.47     49.66 o 
  10   9  13       63.95       74.16     13.59 o 
  -1  10  13      179.71      123.36     43.32 o 
   0  10  13        8.38       13.53      6.44 o 
   1  10  13      365.29      382.24     24.88 o 
   2  10  13      125.58      135.61     22.52 o 
   3  10  13      437.42      474.56     44.05 o 
   4  10  13     1165.87     1218.37     29.60 o 
   5  10  13     1948.59     2015.55     33.74 o 
   6  10  13        9.26       19.74     13.78 o 
   7  10  13       22.44       16.17     12.29 o 
   8  10  13      124.21      120.31     20.12 o 
   9  10  13       86.33       79.78     17.06 o 
   1  11  13      675.37      671.20     26.76 o 
   2  11  13        7.06       21.49      9.45 o 
   3  11  13      222.13      202.61     39.48 o 
   4  11  13      197.78      161.74     34.08 o 
   5  11  13     1853.83     1779.90     45.57 o 
   6  11  13      350.19      309.01     52.14 o 
   7  11  13        3.10       14.16      8.78 o 
   8  11  13       34.94       34.43      8.53 o 
  -3 -10  14       69.76       58.67     15.85 o 
  -2 -10  14      601.40      632.73     26.41 o 
  -1 -10  14      134.97      117.85     38.16 o 
   0 -10  14      299.06      254.04     47.03 o 
   1 -10  14       98.43       53.94     26.03 o 
  -5  -9  14       83.60       86.81     19.56 o 
  -4  -9  14        8.32       14.28     14.19 o 
  -3  -9  14       38.05       24.09      8.15 o 
  -2  -9  14      211.21      208.38     32.97 o 
  -1  -9  14      509.46      526.29     27.92 o 
   0  -9  14        0.70       12.99      7.09 o 
   1  -9  14       54.61       56.51     14.04 o 
   2  -9  14        1.90        4.02      7.94 o 
   3  -9  14       19.37       17.54      6.26 o 
  -6  -8  14        1.60       32.26     14.36 o 
  -5  -8  14      320.20      285.18     85.24 o 
  -4  -8  14       93.27       97.62     27.97 o 
  -3  -8  14      135.17      121.22     22.04 o 
  -2  -8  14      298.14      282.87     46.05 o 
  -1  -8  14     1726.60     1852.95     50.67 o 
   0  -8  14        8.59       13.93     11.55 o 
   1  -8  14        7.19        7.95      6.94 o 
   2  -8  14       15.12       32.19     11.74 o 
   3  -8  14       99.47       72.71     12.65 o 
   4  -8  14      346.85      345.14     39.17 o 
   5  -8  14     1625.64     1727.34     70.35 o 
  -7  -7  14       15.65       17.00     13.62 o 
  -6  -7  14       95.91       88.05     26.24 o 
  -5  -7  14       35.74       40.43     19.23 o 
  -4  -7  14     1338.95     1330.59     27.58 o 
  -3  -7  14      366.23      376.57     20.23 o 
  -2  -7  14       34.15       44.40     11.12 o 
  -1  -7  14     1481.91     1560.51     53.47 o 
   0  -7  14       12.70       19.68      7.23 o 
   1  -7  14      141.10      129.60     19.49 o 
   2  -7  14      178.35      186.38     27.60 o 
   3  -7  14        5.72       31.98     21.70 o 
   4  -7  14      498.90      421.72     66.88 o 
   5  -7  14      735.58      856.03     42.58 o 
   6  -7  14        4.40       15.08      8.33 o 
  -7  -6  14       25.43       31.36     15.84 o 
  -6  -6  14        3.35        7.10     15.76 o 
  -5  -6  14      118.22      112.22     25.91 o 
  -4  -6  14      655.41      640.35     35.85 o 
  -3  -6  14      660.25      663.38     40.19 o 
  -2  -6  14        4.41        7.51      4.64 o 
  -1  -6  14      109.46      130.80     23.71 o 
   0  -6  14      401.09      358.82     36.78 o 
   1  -6  14       10.91       14.03     16.71 o 
   2  -6  14       78.47       65.72     13.42 o 
   3  -6  14      639.73      631.59     54.91 o 
   4  -6  14      161.54      164.49     22.33 o 
   5  -6  14     1076.19     1077.96     65.70 o 
   6  -6  14      127.19      112.27     23.68 o 
   7  -6  14       86.97       55.55     11.98 o 
  -7  -5  14      160.44      155.96     42.66 o 
  -6  -5  14        1.78        6.35     10.64 o 
  -5  -5  14       53.80       80.12     23.68 o 
  -4  -5  14      224.98      219.66     21.85 o 
  -3  -5  14      378.16      401.78     31.07 o 
  -2  -5  14       10.24       15.60      8.80 o 
  -1  -5  14      473.99      473.52     24.09 o 
   0  -5  14      838.93      824.38     52.60 o 
   1  -5  14       42.57       58.59      8.92 o 
   2  -5  14      118.64      136.41     20.18 o 
   3  -5  14      279.59      281.31     32.64 o 
   4  -5  14      834.93      918.13     27.42 o 
   5  -5  14       18.04       15.74     13.21 o 
   6  -5  14      106.09      112.50     34.86 o 
   7  -5  14      236.70      255.99     26.46 o 
   8  -5  14      120.03      145.15     26.65 o 
  -8  -4  14        1.67       10.31     11.47 o 
  -7  -4  14      554.80      631.83     33.01 o 
  -6  -4  14        2.53        2.89     11.14 o 
  -5  -4  14      799.38      789.19     46.29 o 
  -4  -4  14      141.19      136.60     21.15 o 
  -3  -4  14      453.41      466.63     65.31 o 
  -2  -4  14      281.67      291.69     38.12 o 
  -1  -4  14      733.04      715.33     23.93 o 
   0  -4  14      170.91      188.11     31.85 o 
   1  -4  14      378.64      432.56     48.57 o 
   2  -4  14        1.02        0.00      9.64 o 
   3  -4  14      468.68      517.08     39.18 o 
   4  -4  14      304.29      321.23     31.97 o 
   5  -4  14      164.80      148.02     23.17 o 
   6  -4  14      194.19      182.88     32.10 o 
   7  -4  14      576.79      594.43     36.05 o 
   8  -4  14      419.75      385.80     43.16 o 
   9  -4  14       14.51       17.16     11.80 o 
  -8  -3  14       21.09       25.99     17.74 o 
  -7  -3  14      314.85      257.95     72.53 o 
  -6  -3  14      451.71      384.12     74.18 o 
  -5  -3  14      921.83      949.60     36.39 o 
  -4  -3  14      139.52      137.73     16.71 o 
  -3  -3  14      220.93      215.82     14.71 o 
  -2  -3  14       13.84       16.14      6.00 o 
  -1  -3  14     2425.32     2393.34     56.13 o 
   0  -3  14     1149.93     1117.28     34.24 o 
   1  -3  14      853.02      904.05     41.92 o 
   2  -3  14      363.93      374.92     40.48 o 
   3  -3  14     1444.09     1484.56     79.79 o 
   4  -3  14      358.45      349.93     35.89 o 
   5  -3  14        9.54       17.03     14.56 o 
   6  -3  14      264.04      225.35     37.46 o 
   7  -3  14        1.22        7.77     10.52 o 
   8  -3  14      201.19      191.39     26.00 o 
   9  -3  14       80.73       70.51     18.03 o 
  10  -3  14      540.88      542.96     82.43 o 
  -8  -2  14      227.43      231.21     35.23 o 
  -7  -2  14       28.05       16.92     16.83 o 
  -6  -2  14      551.66      657.08     31.27 o 
  -5  -2  14       81.91      104.88     22.03 o 
  -4  -2  14      458.01      465.64     15.43 o 
  -3  -2  14        2.55        2.42      5.05 o 
  -2  -2  14      674.50      632.36     34.33 o 
  -1  -2  14     1925.10     1876.04     42.03 o 
   0  -2  14      384.33      346.09     30.84 o 
   1  -2  14     1250.70     1223.67     43.05 o 
   2  -2  14      573.65      574.79     32.64 o 
   3  -2  14     1278.15     1137.23     47.36 o 
   4  -2  14        6.77       19.69      8.51 o 
   5  -2  14      194.49      181.08     25.84 o 
   6  -2  14       30.63       38.03      9.73 o 
   7  -2  14      284.83      285.45     41.58 o 
   8  -2  14       46.12       25.36      9.92 o 
   9  -2  14       77.05       84.04     11.63 o 
  10  -2  14       24.29       29.57     20.75 o 
  -8  -1  14      196.83      145.89     49.01 o 
  -7  -1  14      145.85      135.49     32.84 o 
  -6  -1  14      388.48      330.56     54.87 o 
  -5  -1  14      509.70      448.40     45.14 o 
  -4  -1  14      999.24     1026.69     19.61 o 
  -3  -1  14      992.65      953.33     52.60 o 
  -2  -1  14     2466.20     2383.93     55.46 o 
  -1  -1  14     2366.28     2330.77     49.03 o 
   0  -1  14       14.61       18.17      5.53 o 
   1  -1  14      290.99      288.59     31.90 o 
   2  -1  14      543.22      612.58     28.53 o 
   3  -1  14     3443.69     3530.67     87.95 o 
   4  -1  14     9032.05     9620.32    239.59 o 
   5  -1  14        0.57        9.22      7.77 o 
   6  -1  14     1813.32     1701.40    139.25 o 
   7  -1  14      821.08      870.03     30.81 o 
   8  -1  14      982.48      875.34     67.00 o 
   9  -1  14       58.51       33.21     11.07 o 
  10  -1  14       61.04       49.71     14.91 o 
  11  -1  14        0.70       10.67      5.49 o 
  -7   0  14      111.12      107.68     27.23 o 
  -6   0  14       57.22       54.13     15.35 o 
  -5   0  14      317.55      311.25     50.67 o 
  -4   0  14      362.89      320.28     17.59 o 
  -3   0  14       20.05       25.38      9.94 o 
  -2   0  14     1835.83     1882.46     60.88 o 
  -1   0  14      356.69      357.46     29.29 o 
   0   0  14       76.43       99.46     12.99 o 
   1   0  14      229.54      222.75     27.82 o 
   2   0  14      280.17      323.93     40.01 o 
   3   0  14      243.36      247.94     26.84 o 
   4   0  14     3407.46     3451.21     77.21 o 
   5   0  14      406.53      337.95     26.11 o 
   6   0  14      729.96      695.03     51.23 o 
   7   0  14       70.18       94.72     17.13 o 
   8   0  14      983.20     1021.26     62.63 o 
   9   0  14        0.16       18.67      7.37 o 
  10   0  14        1.70        0.00      7.69 o 
  11   0  14        2.13       15.40      6.40 o 
  -7   1  14       79.58       64.36     22.36 o 
  -6   1  14        4.97        7.67     10.89 o 
  -5   1  14      695.40      669.46     23.52 o 
  -4   1  14     1225.17     1258.16     27.17 o 
  -3   1  14      176.16      166.98     24.06 o 
  -2   1  14      215.91      229.38     31.48 o 
  -1   1  14     1973.12     1974.91     43.90 o 
   0   1  14      353.35      351.66     30.62 o 
   1   1  14       56.40       87.08     13.28 o 
   2   1  14      128.38      131.48     23.35 o 
   3   1  14        0.01       16.49      8.41 o 
   4   1  14     4487.86     4619.15     95.50 o 
   5   1  14     1396.88     1314.78     37.19 o 
   6   1  14      171.71      173.87     23.15 o 
   7   1  14      401.16      397.60     43.69 o 
   8   1  14      523.47      532.49     44.01 o 
   9   1  14       76.74       95.62     16.64 o 
  10   1  14      197.10      229.33     28.86 o 
  11   1  14        5.57       17.16     10.15 o 
  -7   2  14       11.86       10.89      6.02 o 
  -6   2  14        4.47       11.30      8.33 o 
  -5   2  14      597.89      582.82     37.71 o 
  -4   2  14     1939.60     1965.35     54.50 o 
  -3   2  14      117.13      123.13     18.63 o 
  -2   2  14        3.97        2.15     10.93 o 
  -1   2  14      237.99      266.15     33.27 o 
   0   2  14      637.33      649.20     17.41 o 
   1   2  14        6.39        7.21      8.66 o 
   2   2  14        7.51        7.69      6.99 o 
   3   2  14       83.30      102.56     16.17 o 
   4   2  14     1587.19     1461.17     57.10 o 
   5   2  14     1583.52     1604.94     42.46 o 
   6   2  14       13.09       23.56     12.09 o 
   7   2  14       37.22       46.86     11.94 o 
   8   2  14       15.06        1.95      7.61 o 
   9   2  14      170.62      213.05     24.71 o 
  10   2  14      159.02      193.66     30.43 o 
  11   2  14      362.01      362.57     40.25 o 
  -6   3  14        3.92       13.20      9.41 o 
  -5   3  14      161.20      136.88     21.75 o 
  -4   3  14     1424.52     1512.18     31.17 o 
  -3   3  14      108.67      101.04     16.43 o 
  -2   3  14       48.65       57.52     10.32 o 
  -1   3  14       48.37       59.10      9.94 o 
   0   3  14      619.02      614.44     43.69 o 
   1   3  14      695.66      712.51     48.06 o 
   2   3  14      631.99      601.59     46.95 o 
   3   3  14       23.30       14.87      9.90 o 
   4   3  14       98.78      116.75     14.86 o 
   5   3  14      817.26      787.15     32.35 o 
   6   3  14      184.60      183.88     21.21 o 
   7   3  14       22.10       50.34     29.21 o 
   8   3  14      126.73      139.29     20.19 o 
   9   3  14     1236.41     1252.27     53.55 o 
  10   3  14      225.29      201.17     25.43 o 
  11   3  14      409.22      410.40     49.74 o 
  -5   4  14       58.62       45.68     10.03 o 
  -4   4  14     1050.77     1130.99     25.83 o 
  -3   4  14      487.31      475.57     23.65 o 
  -2   4  14     1337.64     1371.27     25.57 o 
  -1   4  14      682.32      693.99     30.53 o 
   0   4  14      535.97      575.12     32.53 o 
   1   4  14       48.34       44.57     21.08 o 
   2   4  14     1949.25     1954.55     45.79 o 
   3   4  14     2068.03     2022.46     46.49 o 
   4   4  14       86.97       85.12     13.01 o 
   5   4  14      737.47      740.45     39.44 o 
   6   4  14       18.04       26.70      8.14 o 
   7   4  14      818.04      847.59     81.65 o 
   8   4  14     1116.30     1199.24     39.94 o 
   9   4  14     1230.84     1293.72    108.39 o 
  10   4  14      138.41      157.85     27.37 o 
  11   4  14      320.54      352.64     54.48 o 
  -5   5  14      157.92      139.04     42.08 o 
  -4   5  14       33.56       47.60      8.37 o 
  -3   5  14       13.09       21.72      9.22 o 
  -2   5  14     2655.44     2884.09     53.41 o 
  -1   5  14      908.84      799.49     22.25 o 
   0   5  14      258.80      354.11     39.89 o 
   1   5  14      992.56      886.12     28.47 o 
   2   5  14     4759.71     4864.28    108.34 o 
   3   5  14     4588.68     4587.65    105.30 o 
   4   5  14     1207.16     1196.65     42.61 o 
   5   5  14      179.95      215.21     27.52 o 
   6   5  14      168.64      122.65     20.67 o 
   7   5  14      373.56      353.86     51.67 o 
   8   5  14     3366.67     3386.72     51.66 o 
   9   5  14      841.72      761.38     28.18 o 
  10   5  14      574.02      538.25     30.73 o 
  11   5  14       14.23       10.99      7.37 o 
  -5   6  14      230.53      133.26     36.06 o 
  -4   6  14      187.39      162.39     44.31 o 
  -3   6  14      263.78      265.76     15.72 o 
  -2   6  14       75.61       85.31     14.32 o 
  -1   6  14      251.43      281.51     29.95 o 
   0   6  14     1335.19     1372.02     29.14 o 
   1   6  14     2666.60     2661.60     56.90 o 
   2   6  14       74.54      101.21     17.74 o 
   3   6  14      894.13      879.50     29.46 o 
   4   6  14       25.51       17.70      8.65 o 
   5   6  14        1.96       15.00     15.72 o 
   6   6  14      143.45      179.84     26.80 o 
   7   6  14      275.80      294.10     37.91 o 
   8   6  14      511.37      547.30     35.16 o 
   9   6  14      836.37      868.87     24.13 o 
  10   6  14      748.60      762.00     57.47 o 
  11   6  14        6.39       15.90      9.06 o 
  -4   7  14       67.57       52.32     13.45 o 
  -3   7  14       22.54       15.43     12.21 o 
  -2   7  14        5.42        9.06      7.78 o 
  -1   7  14      430.56      419.84     21.81 o 
   0   7  14      105.49      116.00     17.24 o 
   1   7  14      221.98      233.42     23.64 o 
   2   7  14      312.73      303.53     32.77 o 
   3   7  14      558.50      627.64     47.04 o 
   4   7  14       19.86       19.05     10.24 o 
   5   7  14       12.54       49.71     14.81 o 
   6   7  14      160.23      168.94     23.98 o 
   7   7  14      645.57      652.12     64.91 o 
   8   7  14       21.43        9.88     13.82 o 
   9   7  14      135.15      146.05     23.82 o 
  10   7  14       20.88       38.69     14.89 o 
  11   7  14        0.05       18.46     15.31 o 
  -3   8  14        9.77       16.17      7.10 o 
  -2   8  14      234.23      264.93     27.89 o 
  -1   8  14        0.13        9.82      7.47 o 
   0   8  14      255.16      247.91     32.62 o 
   1   8  14      369.08      398.41     20.24 o 
   2   8  14       14.54       17.45     12.59 o 
   3   8  14     1760.72     1864.11     39.20 o 
   4   8  14       87.86       76.02     11.42 o 
   5   8  14        0.04        0.00     10.76 o 
   6   8  14       28.74       27.48     14.19 o 
   7   8  14      628.11      644.82     60.20 o 
   8   8  14     1049.93     1022.01     48.19 o 
   9   8  14      381.25      374.62     60.35 o 
  10   8  14       48.15       57.04     25.54 o 
  -2   9  14      281.01      270.98     53.72 o 
  -1   9  14      282.66      253.93     49.39 o 
   0   9  14       28.82       19.72      8.66 o 
   1   9  14       31.95       27.37      9.45 o 
   2   9  14      129.81      147.38     20.75 o 
   3   9  14     1371.87     1414.73     42.02 o 
   4   9  14     1090.10     1121.13     52.23 o 
   5   9  14      138.24      143.75     21.03 o 
   6   9  14        9.58       11.15     10.71 o 
   7   9  14       18.11       26.21      9.79 o 
   8   9  14      428.77      435.28     57.68 o 
   9   9  14      206.41      214.30     33.72 o 
  10   9  14        6.13       18.29     10.44 o 
   0  10  14      102.08       87.39     15.05 o 
   1  10  14      286.99      223.77     39.06 o 
   2  10  14       25.03       11.76     13.82 o 
   3  10  14      698.49      728.65     40.97 o 
   4  10  14     1753.02     1883.60     85.90 o 
   5  10  14     1136.00     1126.60     60.65 o 
   6  10  14        1.66        3.86     15.10 o 
   7  10  14       18.73       21.00      6.77 o 
   8  10  14      389.35      343.10     56.39 o 
   9  10  14      120.22      128.95     19.47 o 
   2  11  14       22.78       26.65      7.61 o 
   3  11  14      241.33      206.95     39.36 o 
   4  11  14      470.43      433.11     57.81 o 
   5  11  14      753.30      747.47     51.66 o 
   6  11  14      101.41       91.43     23.43 o 
   7  11  14       14.93       23.05     11.12 o 
  -3  -9  15       12.14       15.21      6.30 o 
  -2  -9  15      423.14      421.50     28.10 o 
  -1  -9  15      424.33      399.04     49.59 o 
   0  -9  15        4.54       22.33      9.32 o 
   1  -9  15       29.98       20.64      7.80 o 
   2  -9  15       27.91       20.73      8.62 o 
  -5  -8  15      143.66      135.66     42.41 o 
  -4  -8  15       12.41       23.27     14.11 o 
  -3  -8  15       28.91       13.93      7.59 o 
  -2  -8  15      272.88      246.17     38.23 o 
  -1  -8  15     1759.30     1917.49     89.90 o 
   0  -8  15        0.46       11.59      8.23 o 
   1  -8  15        7.51       23.86     11.99 o 
   2  -8  15      507.99      466.14     36.95 o 
   3  -8  15        0.09       17.73      9.95 o 
   4  -8  15      430.14      335.05     52.82 o 
  -6  -7  15        8.71       24.51     16.75 o 
  -5  -7  15      494.39      404.08    100.75 o 
  -4  -7  15       56.70       72.12     25.33 o 
  -3  -7  15       63.36       49.43      9.12 o 
  -2  -7  15       14.37       14.50      6.89 o 
  -1  -7  15     1670.05     1780.78     53.97 o 
   0  -7  15       60.44       65.20     14.95 o 
   1  -7  15      167.60      173.78     25.81 o 
   2  -7  15        1.44       13.71      8.42 o 
   3  -7  15        0.82       14.16      7.47 o 
   4  -7  15        4.07       19.85     10.44 o 
   5  -7  15      337.73      351.75     67.75 o 
   6  -7  15      133.01       98.38     26.16 o 
  -6  -6  15       34.33       54.05     20.55 o 
  -5  -6  15       21.12       30.04     16.50 o 
  -4  -6  15      430.76      488.91     49.59 o 
  -3  -6  15       45.56       50.30     12.37 o 
  -2  -6  15        4.37       10.29      7.77 o 
  -1  -6  15      290.03      311.66     30.67 o 
   0  -6  15      407.42      376.40     35.87 o 
   1  -6  15      118.71      142.66     19.54 o 
   2  -6  15       29.42       31.19     19.47 o 
   3  -6  15      498.35      449.09     42.58 o 
   4  -6  15      550.75      488.49     48.57 o 
   5  -6  15      366.90      308.14     44.37 o 
   6  -6  15       17.47       30.13     27.89 o 
   7  -6  15      214.33      208.01     64.53 o 
  -7  -5  15      541.53      613.59     31.93 o 
  -6  -5  15       19.16       16.59      9.65 o 
  -4  -5  15      146.45      149.69     34.08 o 
  -3  -5  15      173.81      181.62     35.48 o 
  -2  -5  15        3.43       10.90      6.70 o 
  -1  -5  15      443.91      460.13     21.88 o 
   0  -5  15      637.78      658.54     23.27 o 
   1  -5  15      492.97      510.14     37.59 o 
   2  -5  15      199.50      240.38     35.14 o 
   3  -5  15      173.62      170.26     25.89 o 
   4  -5  15      840.99      889.56     60.98 o 
   5  -5  15       50.53       49.51     14.38 o 
   6  -5  15       27.40       31.86     12.15 o 
   7  -5  15      382.13      417.30     46.97 o 
   8  -5  15      158.17      139.78     30.94 o 
  -7  -4  15      781.54      892.83     41.59 o 
  -6  -4  15       72.84       76.91     21.04 o 
  -5  -4  15      851.56      818.81     53.14 o 
  -4  -4  15      110.54      106.90     18.61 o 
  -3  -4  15      496.93      528.48     47.65 o 
  -2  -4  15       21.77       17.47      8.02 o 
  -1  -4  15      609.02      571.97     24.11 o 
   0  -4  15      137.72      156.76     24.38 o 
   1  -4  15       13.98       18.65      9.02 o 
   2  -4  15      142.81      150.82     22.74 o 
   3  -4  15      202.28      218.34     30.43 o 
   4  -4  15      401.02      489.28     37.67 o 
   5  -4  15      221.69      190.39     38.74 o 
   6  -4  15      320.89      321.44     49.61 o 
   7  -4  15      653.28      651.15     26.84 o 
   8  -4  15      546.29      563.19     73.23 o 
   9  -4  15        1.97       36.97     20.96 o 
  -7  -3  15      790.31      943.17     41.09 o 
  -6  -3  15      323.12      264.80     62.88 o 
  -5  -3  15      575.25      599.32     34.57 o 
  -4  -3  15      510.61      497.33     72.90 o 
  -3  -3  15      165.24      165.98     20.30 o 
  -2  -3  15      138.66      112.02     22.40 o 
  -1  -3  15     1338.38     1260.67     29.17 o 
   0  -3  15      658.99      672.59     51.16 o 
   1  -3  15      108.98      143.58     31.52 o 
   2  -3  15      109.61      110.41     22.86 o 
   3  -3  15     1459.02     1417.07     30.22 o 
   4  -3  15      300.70      273.22     39.53 o 
   5  -3  15        0.56        0.00      9.69 o 
   6  -3  15      891.33      951.07     28.56 o 
   7  -3  15        4.89       15.90     12.50 o 
   8  -3  15      182.05      146.34     26.43 o 
   9  -3  15       54.81       63.05     11.87 o 
  -7  -2  15      385.97      364.56     71.79 o 
  -6  -2  15      724.27      724.91     31.11 o 
  -5  -2  15        1.92        6.85      8.83 o 
  -4  -2  15      794.55      850.50     31.77 o 
  -3  -2  15       20.42       19.34      5.69 o 
  -2  -2  15      608.05      542.90     21.41 o 
  -1  -2  15     1025.89      963.02     27.14 o 
   0  -2  15       75.17       81.51     11.57 o 
   1  -2  15       92.85       79.74     12.23 o 
   2  -2  15       16.52        9.30      8.44 o 
   3  -2  15      989.63      976.69     60.62 o 
   4  -2  15      239.36      218.42     31.69 o 
   5  -2  15      412.04      403.75     42.18 o 
   6  -2  15      679.67      767.74     70.22 o 
   7  -2  15      306.81      355.29     36.40 o 
   8  -2  15       89.78       78.36     14.32 o 
   9  -2  15        7.34       29.83     11.83 o 
  10  -2  15       76.90       83.58     18.59 o 
  -7  -1  15       81.44       58.50     18.07 o 
  -6  -1  15       18.83       21.04     13.45 o 
  -5  -1  15      979.50     1039.55     40.02 o 
  -4  -1  15       44.96       46.94     14.94 o 
  -3  -1  15      649.78      636.77     27.40 o 
  -2  -1  15     1648.88     1625.73     25.62 o 
  -1  -1  15      679.52      596.61     30.78 o 
   0  -1  15     1000.86      941.61     40.95 o 
   1  -1  15        7.90        9.55      7.35 o 
   2  -1  15      766.40      768.18     31.86 o 
   3  -1  15       23.93       36.34      7.86 o 
   4  -1  15     6404.05     6447.27     97.63 o 
   5  -1  15       54.44       50.00     11.13 o 
   6  -1  15      718.68      639.21     48.84 o 
   7  -1  15      868.85      869.77     56.29 o 
   8  -1  15      299.19      270.57     43.82 o 
   9  -1  15       36.92       28.45     12.83 o 
  10  -1  15       71.54       81.17     14.56 o 
  -7   0  15        1.07       18.07     12.71 o 
  -6   0  15      112.09       83.51     24.01 o 
  -5   0  15       66.54       86.97     21.62 o 
  -4   0  15        0.77        7.53      5.36 o 
  -3   0  15      135.49      147.51     25.54 o 
  -2   0  15     1242.26     1275.93     22.28 o 
  -1   0  15     1134.08     1096.16     32.61 o 
   0   0  15        0.68        9.53      5.62 o 
   1   0  15     1072.28     1029.64     38.17 o 
   2   0  15        4.40        7.15      8.27 o 
   3   0  15        1.66        9.26     12.05 o 
   4   0  15     1914.54     1955.67     76.71 o 
   5   0  15       42.72       49.07     11.16 o 
   6   0  15      119.29      105.89     13.44 o 
   7   0  15      107.80      115.01     17.86 o 
   8   0  15      525.64      530.55     43.88 o 
   9   0  15        8.67       27.42      9.56 o 
  10   0  15       65.48       51.05     14.53 o 
  11   0  15        5.37       11.00     10.56 o 
  -7   1  15        4.03        5.78      5.28 o 
  -6   1  15       27.33       22.03     11.88 o 
  -5   1  15      371.59      374.21     20.71 o 
  -4   1  15      355.38      368.75     25.79 o 
  -3   1  15      506.25      544.33     44.56 o 
  -2   1  15      929.93      944.45     18.79 o 
  -1   1  15     1912.72     1876.45     64.49 o 
   0   1  15        0.03        6.85      6.27 o 
   1   1  15       32.74       47.12      8.65 o 
   2   1  15      146.54      142.49     17.14 o 
   3   1  15        1.33        6.57      8.37 o 
   4   1  15     3399.58     3434.53     79.40 o 
   5   1  15      578.62      665.11     34.30 o 
   6   1  15       60.05       61.13     10.89 o 
   7   1  15        7.51       40.99     18.81 o 
   8   1  15      373.78      382.25     46.55 o 
   9   1  15       79.78       81.09     14.38 o 
  10   1  15       80.97       67.66     17.33 o 
  11   1  15       33.89       22.67      9.89 o 
  -6   2  15       20.80       29.21      9.57 o 
  -5   2  15      304.98      254.73     49.68 o 
  -4   2  15      927.80      943.11     25.17 o 
  -3   2  15      244.57      210.04     35.55 o 
  -2   2  15      638.19      682.72     26.44 o 
  -1   2  15      933.93      945.35     28.29 o 
   0   2  15        4.53       24.55      8.50 o 
   1   2  15       30.15       21.97     11.30 o 
   2   2  15        5.77       30.68     10.54 o 
   3   2  15      181.91      211.31     29.34 o 
   4   2  15     1174.67     1176.40     43.36 o 
   5   2  15     1363.46     1357.72     54.72 o 
   6   2  15      454.74      465.72     51.86 o 
   7   2  15       87.70       88.03     17.08 o 
   8   2  15        8.13       24.20      8.48 o 
   9   2  15       95.33      106.24     16.85 o 
  10   2  15      203.14      193.82     34.93 o 
  11   2  15      200.98      179.25     25.16 o 
  -6   3  15       41.79       35.15     14.36 o 
  -5   3  15       45.56       34.33     15.18 o 
  -4   3  15      878.88      911.53     21.03 o 
  -3   3  15       18.57        3.49      7.84 o 
  -2   3  15      228.01      229.00     29.26 o 
  -1   3  15      291.84      316.23     25.45 o 
   0   3  15      360.87      388.81     47.49 o 
   1   3  15      681.98      726.79     37.20 o 
   2   3  15      665.03      681.96     63.99 o 
   3   3  15      251.49      271.08     27.36 o 
   4   3  15        3.17       18.65      9.62 o 
   5   3  15     1092.83     1087.28     50.83 o 
   6   3  15      535.89      550.89     47.60 o 
   7   3  15      130.71      143.75     19.84 o 
   8   3  15      259.97      279.96     43.47 o 
   9   3  15     1319.43     1288.80     40.17 o 
  10   3  15      280.86      241.65     35.25 o 
  11   3  15      467.10      428.83     37.62 o 
  -5   4  15      327.75      287.65     17.08 o 
  -4   4  15      473.39      469.00     48.19 o 
  -3   4  15      648.24      619.80     38.04 o 
  -2   4  15     1180.41     1203.25     30.90 o 
  -1   4  15      159.86      166.44     24.62 o 
   0   4  15       29.61       39.83     10.11 o 
   1   4  15       29.99       22.47      8.60 o 
   2   4  15     1940.68     1932.57     63.15 o 
   3   4  15     1314.47     1327.37     52.40 o 
   4   4  15        5.06       20.54      8.61 o 
   5   4  15      787.69      703.47     39.86 o 
   6   4  15      285.26      309.87     34.01 o 
   7   4  15      430.70      421.68     51.80 o 
   8   4  15      841.23      711.09     45.56 o 
   9   4  15     1060.86     1025.55     60.22 o 
  10   4  15        2.34       19.68      8.27 o 
  11   4  15       98.56       88.14     12.51 o 
  -4   5  15       13.40        8.90      6.00 o 
  -3   5  15      473.62      483.09     21.79 o 
  -2   5  15       31.25       17.40     12.54 o 
  -1   5  15      100.19       83.66     15.39 o 
   0   5  15     1292.29     1205.59     68.57 o 
   1   5  15     1921.37     1900.46     34.86 o 
   2   5  15      821.73      760.53     31.76 o 
   3   5  15       15.87       25.11      9.71 o 
   4   5  15     1608.68     1618.83     30.82 o 
   5   5  15       20.53        6.66      8.70 o 
   6   5  15       14.58       15.34      9.86 o 
   7   5  15      951.89      982.52     37.18 o 
   8   5  15       86.78      132.22     19.01 o 
   9   5  15     1564.99     1539.79     39.17 o 
  10   5  15      823.92      770.68     81.79 o 
  11   5  15      368.85      306.58     45.02 o 
  -4   6  15      112.96       54.13     19.72 o 
  -3   6  15      246.33      219.04     31.09 o 
  -2   6  15      346.75      378.86     18.27 o 
  -1   6  15      247.05      274.00     41.13 o 
   0   6  15       34.59       30.49     11.51 o 
   1   6  15     1195.22     1202.96     36.27 o 
   2   6  15      202.91      217.96     27.45 o 
   3   6  15     1066.53     1080.24     35.17 o 
   4   6  15       28.27       30.26     11.71 o 
   5   6  15       38.82       42.93      8.89 o 
   6   6  15      247.76      291.93     35.72 o 
   7   6  15        8.29       15.36      9.24 o 
   8   6  15      151.86      171.30     20.51 o 
   9   6  15      308.84      345.40     44.90 o 
  10   6  15      649.69      637.26     33.17 o 
  11   6  15       16.15       20.93      7.42 o 
  -3   7  15       93.02       83.59     24.84 o 
  -2   7  15        1.58       11.98      6.32 o 
  -1   7  15      599.07      636.36     60.65 o 
   0   7  15       16.20       15.51      7.93 o 
   1   7  15        6.85       12.40      6.10 o 
   2   7  15       18.61       28.15     17.62 o 
   3   7  15      688.83      692.64     29.13 o 
   4   7  15       30.16       38.07     18.86 o 
   5   7  15      333.80      346.13     37.94 o 
   6   7  15      284.80      278.46     38.77 o 
   7   7  15      264.64      257.54     32.96 o 
   8   7  15       10.05       16.74      7.68 o 
   9   7  15       81.74       94.99     12.20 o 
  10   7  15        6.56       25.28      7.44 o 
  -2   8  15      524.25      536.36     25.17 o 
  -1   8  15       28.61       27.48      8.13 o 
   0   8  15       11.03       16.36      8.72 o 
   1   8  15      251.59      230.88     42.96 o 
   2   8  15        0.22       17.53     10.35 o 
   3   8  15     3127.54     3191.54     37.96 o 
   4   8  15      150.54      165.20     24.86 o 
   5   8  15       97.00      111.39     12.84 o 
   6   8  15       25.87       12.34     12.25 o 
   7   8  15     1373.03     1314.45     41.94 o 
   8   8  15     1082.60     1099.45     92.25 o 
   9   8  15      208.65      170.36     34.42 o 
  10   8  15        9.75       16.75     10.31 o 
  -1   9  15      336.41      301.43     65.11 o 
   0   9  15        2.89        7.97      6.35 o 
   1   9  15        6.99       10.57      7.77 o 
   2   9  15      128.44      112.48     16.48 o 
   3   9  15     1045.43      994.64     31.51 o 
   4   9  15     1042.90     1062.86     38.59 o 
   5   9  15        4.32       19.96     10.18 o 
   6   9  15       68.44       63.65     13.39 o 
   7   9  15       61.30       67.81     14.36 o 
   8   9  15      635.21      616.05     66.60 o 
   9   9  15       40.97       51.75     38.49 o 
   1  10  15      130.25      112.85     22.78 o 
   2  10  15        0.74        2.89      7.75 o 
   3  10  15      520.79      518.00     42.04 o 
   4  10  15     1436.09     1466.35     46.94 o 
   5  10  15      356.99      295.83     32.78 o 
   6  10  15        9.38       21.39     11.51 o 
   7  10  15        7.10       10.31      6.94 o 
   8  10  15      568.63      546.30     70.69 o 
   4  11  15      274.42      249.35     38.29 o 
   5  11  15      140.22      149.34     28.05 o 
   6  11  15        9.25        0.26     10.26 o 
  -1  -9  16      480.95      520.07     29.46 o 
   0  -9  16        0.07        7.17      8.66 o 
  -4  -8  16       47.25       54.05     21.78 o 
  -3  -8  16       66.78       40.93     20.30 o 
  -2  -8  16       67.48       56.52     13.68 o 
  -1  -8  16     1921.55     2101.79     41.34 o 
   0  -8  16       16.97       17.11      7.08 o 
   1  -8  16       83.40       92.52     14.68 o 
   2  -8  16      155.96      129.44     26.02 o 
   3  -8  16        1.40        7.31     11.02 o 
  -5  -7  16      183.85      141.43     37.63 o 
  -4  -7  16       16.15       31.52     10.64 o 
  -3  -7  16       25.29       15.53      8.01 o 
  -2  -7  16        3.72       18.55      8.53 o 
  -1  -7  16      950.09      992.40     29.38 o 
   0  -7  16       75.25       42.36     12.87 o 
   1  -7  16      255.47      233.68     30.79 o 
   2  -7  16       16.24       17.49      9.24 o 
   3  -7  16       24.35       29.52      7.61 o 
   4  -7  16       24.14       13.77     13.38 o 
   5  -7  16        2.61       12.08      8.58 o 
  -5  -6  16       61.03       68.08     15.60 o 
  -4  -6  16      628.20      700.32     39.28 o 
  -3  -6  16        0.84       16.83     15.02 o 
  -2  -6  16       54.82       43.37     12.38 o 
  -1  -6  16      215.61      199.95     35.48 o 
   0  -6  16      339.11      320.60     32.61 o 
   1  -6  16      748.74      742.77     36.94 o 
   2  -6  16      102.26      103.47     17.06 o 
   3  -6  16      212.88      188.95     37.21 o 
   4  -6  16      373.69      364.37     37.35 o 
   5  -6  16      113.74      109.70     17.32 o 
   6  -6  16        4.05        8.30     10.73 o 
  -6  -5  16       26.51       14.03     15.35 o 
  -5  -5  16        0.12       20.63     15.27 o 
  -4  -5  16       75.39       81.28     21.78 o 
  -3  -5  16       32.75       27.13     11.06 o 
  -2  -5  16      143.09      150.61     28.22 o 
  -1  -5  16      130.63      120.19     21.43 o 
   0  -5  16      275.67      242.99     38.58 o 
   1  -5  16      937.89      910.89     33.21 o 
   2  -5  16      565.88      570.17     28.14 o 
   3  -5  16      282.50      287.44     33.93 o 
   4  -5  16      563.42      519.06     54.32 o 
   5  -5  16        9.64       17.61     13.57 o 
   6  -5  16       85.42       78.58     18.02 o 
   7  -5  16      359.12      349.06     39.90 o 
  -6  -4  16       86.82       70.63     17.00 o 
  -5  -4  16      370.60      354.16     60.81 o 
  -4  -4  16        3.67       16.67     13.53 o 
  -3  -4  16      436.06      453.57     31.62 o 
  -2  -4  16       15.41       18.06     10.41 o 
  -1  -4  16      377.20      350.70     34.36 o 
   0  -4  16      108.50      119.10     21.36 o 
   1  -4  16      193.59      231.17     34.08 o 
   2  -4  16      502.11      517.07     26.93 o 
   3  -4  16      166.18      192.42     24.32 o 
   4  -4  16      554.03      577.89     39.57 o 
   5  -4  16      127.78      109.24     19.55 o 
   6  -4  16      496.98      493.08     45.07 o 
   7  -4  16      330.89      267.91     44.23 o 
   8  -4  16      282.62      194.25     48.27 o 
  -6  -3  16      196.77      201.09     53.39 o 
  -5  -3  16      199.36      222.22     41.09 o 
  -4  -3  16      619.64      659.39     33.67 o 
  -3  -3  16      995.84      947.25     29.98 o 
  -2  -3  16      221.54      189.02     27.39 o 
  -1  -3  16      408.51      402.79     19.57 o 
   0  -3  16       91.09      124.93     20.55 o 
   1  -3  16      589.94      546.34     28.96 o 
   2  -3  16      187.62      226.84     51.57 o 
   3  -3  16      342.17      332.11     29.43 o 
   4  -3  16       68.55       79.58     17.92 o 
   5  -3  16       60.55       68.60     13.52 o 
   6  -3  16      714.57      730.70     84.17 o 
   7  -3  16       10.22       10.33     11.39 o 
   8  -3  16      125.66      119.80     18.86 o 
   9  -3  16       16.52       10.86      8.21 o 
  -6  -2  16      350.72      303.66     53.39 o 
  -5  -2  16       52.90       72.86     18.40 o 
  -4  -2  16       27.02       68.24     17.25 o 
  -3  -2  16     1384.50     1385.70     51.49 o 
  -2  -2  16       16.90       15.23      8.15 o 
  -1  -2  16       14.09       15.33      8.21 o 
   0  -2  16      699.53      761.34     30.49 o 
   1  -2  16     2775.54     2848.94     56.44 o 
   2  -2  16      210.53      228.25     27.95 o 
   3  -2  16       47.40       73.69     20.38 o 
   4  -2  16      710.77      690.45     27.12 o 
   5  -2  16      626.12      568.21     45.34 o 
   6  -2  16      543.22      540.32     55.70 o 
   7  -2  16      977.39     1007.03     34.11 o 
   8  -2  16       13.02       22.45      7.31 o 
   9  -2  16      111.38      101.40     15.88 o 
  -6  -1  16      186.92      186.82     43.16 o 
  -5  -1  16        2.29       10.15     10.48 o 
  -4  -1  16      363.68      352.26     38.78 o 
  -3  -1  16      618.87      640.22     42.33 o 
  -2  -1  16     2746.76     2771.17     89.12 o 
  -1  -1  16        4.24       19.02      8.50 o 
   0  -1  16       40.81       47.94     12.63 o 
   1  -1  16        2.71       32.62      7.84 o 
   2  -1  16      122.75      148.44     14.03 o 
   3  -1  16        2.00        1.73     16.21 o 
   4  -1  16      755.13      739.92     46.72 o 
   5  -1  16        2.66       11.74      6.54 o 
   6  -1  16      517.49      515.32     46.46 o 
   7  -1  16     1411.96     1402.13     36.15 o 
   8  -1  16       60.86       42.17     13.45 o 
   9  -1  16       43.82       52.21     11.67 o 
  10  -1  16      130.03      114.25     22.44 o 
  -6   0  16       95.33       71.38     27.23 o 
  -5   0  16       44.45       35.40     13.86 o 
  -4   0  16      121.12      145.39     33.34 o 
  -3   0  16      232.11      235.18     31.30 o 
  -2   0  16     1456.74     1499.81     37.51 o 
  -1   0  16      916.15      856.00     19.08 o 
   0   0  16      195.88      199.23     19.66 o 
   1   0  16      169.79      171.03     25.85 o 
   2   0  16       65.64       37.76      9.19 o 
   3   0  16        9.00        8.73      7.66 o 
   4   0  16     1194.03     1134.80     25.94 o 
   5   0  16      261.98      263.20     27.90 o 
   6   0  16      110.26      143.64     21.78 o 
   7   0  16      276.57      290.67     44.02 o 
   8   0  16      247.04      223.97     36.80 o 
   9   0  16        1.07       12.38      8.33 o 
  10   0  16       52.16       33.21     15.80 o 
  -6   1  16       40.86       55.37     19.14 o 
  -5   1  16       61.24       75.01     26.82 o 
  -4   1  16       15.78       16.40     10.36 o 
  -3   1  16      562.81      542.58     56.85 o 
  -2   1  16     1373.32     1439.30     39.20 o 
  -1   1  16     1540.23     1571.60     32.26 o 
   0   1  16      109.44       76.66     11.31 o 
   1   1  16        2.40       22.92     10.78 o 
   2   1  16        2.19       11.54      6.23 o 
   3   1  16       50.96       53.94     10.39 o 
   4   1  16     2429.51     2394.45     41.69 o 
   5   1  16      204.01      239.74     24.96 o 
   6   1  16      378.39      373.78     41.53 o 
   7   1  16      289.40      294.18     38.72 o 
   8   1  16      240.97      226.24     31.70 o 
   9   1  16        3.52        6.83      9.13 o 
  10   1  16       54.40       59.06     11.64 o 
  -6   2  16       27.68       34.74     15.76 o 
  -5   2  16      132.80      128.15     36.55 o 
  -4   2  16      258.44      231.09     24.52 o 
  -3   2  16      303.18      249.74     42.45 o 
  -2   2  16      998.27     1053.57     26.41 o 
  -1   2  16     1241.24     1265.35     25.68 o 
   0   2  16      218.29      237.58     31.40 o 
   1   2  16      270.39      265.41     36.88 o 
   2   2  16       70.37       67.47     10.75 o 
   3   2  16      625.58      636.56     58.46 o 
   4   2  16      767.87      857.82     31.85 o 
   5   2  16     1167.97     1181.84     30.04 o 
   6   2  16      661.89      703.89     51.94 o 
   7   2  16      248.39      281.99     27.22 o 
   8   2  16       57.91       49.17     24.47 o 
   9   2  16        5.83        5.27      8.43 o 
  10   2  16      342.03      302.80     53.89 o 
  11   2  16      250.37      247.94     40.04 o 
  -5   3  16       64.61       64.86     21.21 o 
  -4   3  16      850.52      856.57     48.52 o 
  -3   3  16       17.09       12.71      8.00 o 
  -2   3  16      264.67      262.60     40.31 o 
  -1   3  16      459.36      487.16     20.76 o 
   0   3  16       68.89       95.89     15.62 o 
   1   3  16      356.01      377.23     42.74 o 
   2   3  16      962.93      978.26     31.73 o 
   3   3  16     1153.47     1135.20     82.31 o 
   4   3  16      154.89      139.24     19.98 o 
   5   3  16      966.13      990.58     28.40 o 
   6   3  16      192.25      179.68     25.02 o 
   7   3  16      317.85      353.87     40.93 o 
   8   3  16      262.84      256.73     37.72 o 
   9   3  16      625.16      641.78     57.93 o 
  10   3  16      207.86      184.05     23.69 o 
  11   3  16      561.14      478.90     49.99 o 
  -5   4  16        1.82        4.29      6.68 o 
  -4   4  16      886.03      888.44     27.25 o 
  -3   4  16      974.01      924.88     28.58 o 
  -2   4  16     1166.05     1149.24     36.51 o 
  -1   4  16      747.49      767.98     31.03 o 
   0   4  16      625.77      633.27     26.83 o 
   1   4  16        5.95       32.67      8.55 o 
   2   4  16     5647.02     5722.61     83.39 o 
   3   4  16     1180.09     1182.32     36.13 o 
   4   4  16     2065.02     1952.72     37.42 o 
   5   4  16       25.77       29.12     13.51 o 
   6   4  16      582.15      595.68     45.53 o 
   7   4  16     1581.79     1642.64     38.12 o 
   8   4  16      211.41      261.75     40.70 o 
   9   4  16      282.74      302.28     39.84 o 
  10   4  16      184.19      166.02     28.86 o 
  11   4  16     1472.73     1585.24     68.56 o 
  -4   5  16        8.26       17.50      7.47 o 
  -3   5  16       36.91       50.60     10.94 o 
  -2   5  16      374.44      401.28     22.21 o 
  -1   5  16       74.21       75.05     12.71 o 
   0   5  16       97.17      116.28     17.41 o 
   1   5  16        0.65       17.11      7.19 o 
   2   5  16     1421.23     1416.55     33.39 o 
   3   5  16      632.52      612.04     49.55 o 
   4   5  16      289.21      317.19     34.05 o 
   5   5  16       13.95       20.33      6.10 o 
   6   5  16        7.56       22.11     12.13 o 
   7   5  16      323.92      351.27     51.68 o 
   8   5  16       31.91       17.72      8.52 o 
   9   5  16      359.22      353.08     35.06 o 
  10   5  16      376.74      339.93     41.54 o 
  11   5  16      327.29      303.51     54.66 o 
  -3   6  16      463.66      432.32     19.44 o 
  -2   6  16      394.14      389.13     29.54 o 
  -1   6  16      598.06      616.67     29.42 o 
   0   6  16        9.10       21.36      9.17 o 
   1   6  16      342.16      330.08     32.85 o 
   2   6  16      455.36      400.16     42.67 o 
   3   6  16     1859.90     1905.34     79.05 o 
   4   6  16        4.02       22.36      7.05 o 
   5   6  16       66.48       66.27     10.91 o 
   6   6  16      643.97      673.43     52.15 o 
   7   6  16        1.14        1.35      8.96 o 
   8   6  16       67.39       78.83     14.52 o 
   9   6  16        3.97       37.49     14.69 o 
  10   6  16      316.60      308.31     50.58 o 
  -3   7  16      409.17      300.03     84.74 o 
  -2   7  16       57.48       40.85     22.28 o 
  -1   7  16      480.12      478.32     35.94 o 
   0   7  16       25.96       43.40     19.97 o 
   1   7  16        9.67       19.54     14.85 o 
   2   7  16       24.20       41.74      9.91 o 
   3   7  16      692.38      715.95     60.02 o 
   4   7  16        4.56        2.01      9.46 o 
   5   7  16      437.45      473.38     62.87 o 
   6   7  16      579.10      532.25     70.72 o 
   7   7  16       58.38       60.80     17.41 o 
   8   7  16      104.46       94.67     15.41 o 
   9   7  16       13.73       18.04     23.10 o 
  10   7  16        4.64        1.20     11.32 o 
  -1   8  16       45.97       57.67     15.51 o 
   0   8  16       23.23       15.96     17.62 o 
   1   8  16      246.46      193.82     27.90 o 
   2   8  16      150.14      135.55     18.85 o 
   3   8  16     2594.16     2673.07     47.49 o 
   4   8  16      142.87      163.48     27.66 o 
   5   8  16      486.26      491.83     51.97 o 
   6   8  16      323.44      324.71     46.85 o 
   7   8  16     1327.69     1342.05     50.47 o 
   8   8  16      570.19      525.91     48.80 o 
   9   8  16      186.84      189.95     25.01 o 
   0   9  16       16.35       15.68      6.70 o 
   1   9  16       13.19       21.99      9.36 o 
   2   9  16        5.31       15.48      6.19 o 
   3   9  16      407.22      354.37     56.89 o 
   4   9  16      695.65      716.53     38.78 o 
   5   9  16       78.42       87.58     13.29 o 
   6   9  16      285.86      260.29     32.08 o 
   7   9  16      209.35      209.77     32.52 o 
   8   9  16      413.41      383.49     49.84 o 
   2  10  16        1.41       17.67      9.83 o 
   3  10  16        1.11       31.77     10.50 o 
   4  10  16      996.09      967.69     36.46 o 
   5  10  16       38.75       55.74     11.81 o 
   6  10  16       29.30       30.06     10.76 o 
   7  10  16      869.13      909.56     30.14 o 
  -2  -8  17      339.62      299.78     51.70 o 
  -1  -8  17      795.05      795.33     68.12 o 
   0  -8  17       50.92       37.26     13.22 o 
   1  -8  17       57.84       46.77     10.96 o 
   2  -8  17      160.04      125.39     25.91 o 
  -4  -7  17        7.39        3.22      7.59 o 
  -3  -7  17        0.04        8.25      8.75 o 
  -2  -7  17        0.64       17.98      5.67 o 
  -1  -7  17      419.76      417.66     20.48 o 
   0  -7  17        3.46       22.96     10.44 o 
   1  -7  17      308.95      273.39     49.46 o 
   2  -7  17       24.46       17.45     10.65 o 
   3  -7  17        3.51       14.32      8.83 o 
   4  -7  17       17.96       22.64     10.61 o 
  -4  -6  17      547.86      622.92     90.27 o 
  -3  -6  17        6.36       12.54     18.81 o 
  -2  -6  17      262.64      258.31     45.88 o 
  -1  -6  17       92.83       79.39     18.07 o 
   0  -6  17      139.68      103.60     23.56 o 
   1  -6  17     1435.78     1467.32     50.79 o 
   2  -6  17      244.51      246.08     41.75 o 
   3  -6  17      101.67       87.67     21.60 o 
   4  -6  17       54.41       77.90     23.02 o 
   5  -6  17       76.79       72.10     16.05 o 
  -5  -5  17       14.71       19.47      8.09 o 
  -4  -5  17       81.84      106.12     36.97 o 
  -3  -5  17       26.34       29.79      8.36 o 
  -2  -5  17      343.94      317.37     19.72 o 
  -1  -5  17        1.64       12.24     10.27 o 
   0  -5  17       56.72       45.87     11.76 o 
   1  -5  17     1080.18     1199.19     28.36 o 
   2  -5  17      783.01      776.41     47.98 o 
   3  -5  17      313.24      299.49     42.42 o 
   4  -5  17      201.61      198.93     33.92 o 
   5  -5  17       23.54        8.83      9.20 o 
   6  -5  17      161.43      148.81     33.71 o 
   7  -5  17      114.42      105.76     24.04 o 
  -5  -4  17       43.65       36.97     16.34 o 
  -4  -4  17      156.73      168.50     54.21 o 
  -3  -4  17      306.06      293.33     31.17 o 
  -2  -4  17        5.98        5.67      4.38 o 
  -1  -4  17      173.87      162.46     26.82 o 
   0  -4  17      189.34      220.74     31.11 o 
   1  -4  17      252.86      255.10     29.67 o 
   2  -4  17     1262.53     1355.94     50.95 o 
   3  -4  17      286.37      286.60     36.11 o 
   4  -4  17      391.61      361.43     46.05 o 
   5  -4  17       17.27       18.17      8.57 o 
   6  -4  17      612.61      621.85     30.56 o 
   7  -4  17       17.37       22.26     11.17 o 
  -6  -3  17      118.78      124.27     36.64 o 
  -5  -3  17        7.12       22.77     17.99 o 
  -4  -3  17       76.23       51.82     16.42 o 
  -3  -3  17      580.51      567.21     18.56 o 
  -2  -3  17       97.34       83.47     18.28 o 
  -1  -3  17      543.07      495.21     27.35 o 
   0  -3  17      134.01      139.78     26.32 o 
   1  -3  17      451.17      445.26     78.31 o 
   2  -3  17     2477.37     2412.84     80.54 o 
   3  -3  17     1438.44     1389.06     70.92 o 
   4  -3  17        5.70       14.80      9.30 o 
   5  -3  17       11.80        0.00      9.13 o 
   6  -3  17     1614.22     1713.81     33.24 o 
   7  -3  17      689.13      699.04     36.15 o 
   8  -3  17       50.14       35.41     13.86 o 
  -6  -2  17      625.64      672.18     29.79 o 
  -5  -2  17        0.51       11.55      8.91 o 
  -4  -2  17       23.61       21.37     12.05 o 
  -3  -2  17        6.50       18.42      6.26 o 
  -2  -2  17      943.32      968.72     46.37 o 
  -1  -2  17       71.95       79.47     13.58 o 
   0  -2  17      402.44      426.45     50.96 o 
   1  -2  17       51.89       44.11     10.56 o 
   2  -2  17      107.52       94.88     15.01 o 
   3  -2  17       28.93       19.81      7.49 o 
   4  -2  17       19.47       36.58      9.69 o 
   5  -2  17       55.16       69.08     22.90 o 
   6  -2  17      793.75      753.21     63.37 o 
   7  -2  17      842.83      928.96     59.96 o 
   8  -2  17       66.18       74.48     16.59 o 
   9  -2  17      149.66      135.96     26.70 o 
  -6  -1  17      170.29      145.06     60.73 o 
  -5  -1  17      123.15      135.00     44.31 o 
  -4  -1  17       29.29       28.47     11.72 o 
  -3  -1  17      212.54      196.45     35.48 o 
  -2  -1  17     2341.87     2508.82     71.42 o 
  -1  -1  17      107.24      134.23     20.62 o 
   0  -1  17      605.19      576.93     39.28 o 
   1  -1  17       54.98       59.23     12.05 o 
   2  -1  17       19.97       27.47     12.57 o 
   3  -1  17       89.74      105.03     17.08 o 
   4  -1  17        2.59       16.03      8.13 o 
   5  -1  17      247.85      215.05     41.36 o 
   6  -1  17      314.96      331.05     38.38 o 
   7  -1  17     2234.00     2263.19     36.34 o 
   8  -1  17       10.61       18.29     17.12 o 
   9  -1  17        1.94       51.63     28.55 o 
  -6   0  17       36.17       61.47     16.01 o 
  -5   0  17      204.84      133.35     60.90 o 
  -4   0  17      247.30      218.92     64.28 o 
  -3   0  17      241.40      212.57     33.15 o 
  -2   0  17     1947.02     2092.45     39.16 o 
  -1   0  17      569.87      539.92     35.25 o 
   0   0  17      727.11      705.36     30.32 o 
   1   0  17       49.62       69.61     11.61 o 
   2   0  17       11.13       20.08      7.13 o 
   3   0  17       50.29       50.27     10.19 o 
   4   0  17      598.60      588.04     27.63 o 
   5   0  17      143.36      159.54     21.16 o 
   6   0  17      303.41      326.32     33.08 o 
   7   0  17      573.30      588.49     54.20 o 
   8   0  17      107.98      100.54     17.04 o 
   9   0  17       36.58       62.19     11.24 o 
  10   0  17        8.50       13.12      9.08 o 
  -4   1  17       37.70       30.12     18.48 o 
  -3   1  17      176.70      168.46     38.91 o 
  -2   1  17     1311.64     1363.29     29.92 o 
  -1   1  17     1033.01     1073.74     41.51 o 
   0   1  17      296.27      253.51     29.37 o 
   1   1  17       26.96       26.09     14.56 o 
   2   1  17      174.26      182.75     22.43 o 
   3   1  17       80.35       60.94     16.02 o 
   4   1  17     1163.96     1190.11     39.81 o 
   5   1  17      133.71      153.49     20.11 o 
   6   1  17      198.67      214.25     27.80 o 
   7   1  17      354.90      367.76     51.66 o 
   8   1  17      108.49      105.80     19.14 o 
   9   1  17      229.14      240.61     38.59 o 
  10   1  17       71.56       66.34     13.27 o 
  -5   2  17      143.46      120.89     42.74 o 
  -4   2  17       39.36       68.49     20.55 o 
  -3   2  17       79.89       78.94     15.61 o 
  -2   2  17      455.89      485.71     39.77 o 
  -1   2  17      722.02      711.18     65.89 o 
   0   2  17      379.87      414.53     21.09 o 
   1   2  17      902.15      895.43     30.51 o 
   2   2  17      100.36      101.19     16.10 o 
   3   2  17      385.43      381.18     43.39 o 
   4   2  17      342.06      344.03     40.25 o 
   5   2  17      983.00     1058.05     65.10 o 
   6   2  17      388.26      461.66     64.40 o 
   7   2  17       56.35       70.74     12.54 o 
   8   2  17       41.19       56.35     11.15 o 
   9   2  17       64.66       59.07     15.34 o 
  10   2  17      619.10      587.04     52.07 o 
  -5   3  17      166.00      133.92     45.47 o 
  -4   3  17      315.96      391.05     51.66 o 
  -3   3  17       15.15       16.90      9.37 o 
  -2   3  17      188.33      180.99     31.62 o 
  -1   3  17      176.63      191.87     29.99 o 
   0   3  17      121.18      139.11     17.74 o 
   1   3  17     1707.55     1690.63     40.60 o 
   2   3  17     1368.24     1354.54     64.78 o 
   3   3  17     1363.83     1368.69     27.78 o 
   4   3  17       37.95       41.31     16.79 o 
   5   3  17     1450.94     1321.33     41.22 o 
   6   3  17       17.50       29.24     11.41 o 
   7   3  17      265.66      295.44     30.77 o 
   8   3  17      167.08      160.87     24.39 o 
   9   3  17       70.06       82.45     17.20 o 
  10   3  17      553.86      698.43     94.48 o 
  -4   4  17       12.32       12.87     10.31 o 
  -3   4  17      839.92      944.57     41.67 o 
  -2   4  17      215.76      263.11     22.44 o 
  -1   4  17      469.23      476.50     40.97 o 
   0   4  17      511.48      538.95     47.60 o 
   1   4  17     1476.62     1401.12     34.22 o 
   2   4  17      261.45      286.95     44.58 o 
   3   4  17      317.83      345.22     38.12 o 
   4   4  17      298.69      312.23     40.13 o 
   5   4  17     1300.65     1232.49     40.71 o 
   6   4  17      280.98      281.13     32.42 o 
   7   4  17       27.47       22.16     17.12 o 
   8   4  17        2.52        9.51      7.35 o 
   9   4  17      643.12      632.07     45.88 o 
  10   4  17       30.02       20.26      7.61 o 
  -3   5  17      365.29      420.25     20.19 o 
  -2   5  17      373.46      440.25     22.36 o 
  -1   5  17        3.31       18.67      7.19 o 
   0   5  17        4.34       16.63      6.01 o 
   1   5  17      456.07      457.71     25.60 o 
   2   5  17     1648.85     1603.93     57.93 o 
   3   5  17      425.48      424.20     45.35 o 
   4   5  17      141.76      156.43     22.46 o 
   5   5  17      511.41      512.63     50.52 o 
   6   5  17      139.01      165.84     22.86 o 
   7   5  17      307.65      319.13     51.21 o 
   8   5  17        3.14        9.59      9.30 o 
   9   5  17       33.67       36.46     11.13 o 
  10   5  17       69.84       87.00     14.68 o 
  -3   6  17      808.46      863.19     22.77 o 
  -2   6  17       77.80       58.41     12.54 o 
  -1   6  17      546.35      543.13     26.28 o 
   0   6  17       23.77       20.35     10.52 o 
   1   6  17       30.47       19.32      7.72 o 
   2   6  17      219.15      217.51     38.12 o 
   3   6  17     1113.28     1077.00     47.74 o 
   4   6  17        0.61        5.47     15.55 o 
   5   6  17      227.17      212.34     24.93 o 
   6   6  17     1332.91     1317.53     40.75 o 
   7   6  17       17.15       20.62      8.08 o 
   8   6  17       91.59       81.92     16.85 o 
   9   6  17       18.12       30.69     13.92 o 
  10   6  17       86.56       83.49     18.14 o 
  -2   7  17      149.08       91.29     22.39 o 
  -1   7  17      449.93      486.60     46.62 o 
   0   7  17       89.25       74.60     13.12 o 
   1   7  17      121.80      122.59     19.58 o 
   2   7  17       75.94       92.05     14.56 o 
   3   7  17      545.27      564.82     53.20 o 
   4   7  17      153.07      132.42     20.30 o 
   5   7  17      403.55      393.16     53.52 o 
   6   7  17      850.41      760.72     48.53 o 
   7   7  17      149.08      155.90     24.07 o 
   8   7  17      130.95      132.30     23.75 o 
   9   7  17        1.82       32.48     12.97 o 
   0   8  17        2.57        9.88     13.16 o 
   1   8  17      188.50      138.84     26.44 o 
   2   8  17      423.58      375.09     45.11 o 
   3   8  17     1240.63     1217.60     71.83 o 
   4   8  17       52.27       50.01     13.54 o 
   5   8  17      674.82      709.53     39.95 o 
   6   8  17      578.86      506.67     59.76 o 
   7   8  17      940.45      786.18     49.34 o 
   8   8  17      111.20       91.97     16.20 o 
   9   8  17       83.15       44.19     13.64 o 
   1   9  17        8.63       15.68     10.36 o 
   2   9  17      104.28       76.30     14.64 o 
   3   9  17      141.28      125.19     20.51 o 
   4   9  17      268.90      259.66     45.70 o 
   5   9  17      229.36      187.38     35.81 o 
   6   9  17      415.62      401.01     44.84 o 
   7   9  17      150.32      147.62     21.21 o 
   8   9  17       16.83       20.20      7.95 o 
  -2  -7  18       33.62       42.48      9.31 o 
  -1  -7  18      143.87      124.54     25.65 o 
   0  -7  18        3.85        7.18      8.29 o 
   1  -7  18      239.52      215.36     44.73 o 
   2  -7  18       56.36       56.08     12.38 o 
   3  -7  18       20.63       17.21      9.70 o 
  -3  -6  18        0.37       16.34     13.37 o 
  -2  -6  18      386.45      356.00     59.95 o 
  -1  -6  18       23.10       15.44      6.82 o 
   0  -6  18       28.70       28.88      9.73 o 
   1  -6  18     1196.78     1183.39     47.90 o 
   2  -6  18      218.84      165.98     35.56 o 
   3  -6  18       27.24       23.23     14.15 o 
   4  -6  18        7.01       13.85     11.22 o 
  -4  -5  18      335.25      327.43     86.89 o 
  -3  -5  18       95.49      151.50     25.91 o 
  -2  -5  18      278.43      272.31     18.05 o 
  -1  -5  18       59.89       55.10      9.03 o 
   0  -5  18        2.11        4.88      8.56 o 
   1  -5  18      712.09      787.82     36.76 o 
   2  -5  18      592.67      591.86     37.34 o 
   3  -5  18       96.69       74.70     16.57 o 
   4  -5  18       15.73       34.49     15.01 o 
   5  -5  18       96.84       84.13     20.42 o 
   6  -5  18      144.38      120.95     27.14 o 
  -4  -4  18      469.89      471.83     30.78 o 
  -3  -4  18      148.55      175.51     41.75 o 
  -2  -4  18        4.52       18.64      8.66 o 
  -1  -4  18      180.33      155.95     33.18 o 
   0  -4  18      218.81      240.69     40.74 o 
   1  -4  18      356.79      340.19     43.19 o 
   2  -4  18     1704.66     1786.32    109.00 o 
   3  -4  18       25.30       14.99     18.32 o 
   4  -4  18        1.07        8.67     11.47 o 
   5  -4  18      106.18       94.22     19.39 o 
   6  -4  18      410.96      286.37     54.30 o 
   7  -4  18        0.75        8.74      7.62 o 
  -5  -3  18       99.31       69.89     16.92 o 
  -4  -3  18       60.49       97.04     29.29 o 
  -3  -3  18       32.28       12.05     15.76 o 
  -2  -3  18      242.92      206.43     40.66 o 
  -1  -3  18      719.75      692.81     48.48 o 
   0  -3  18     1283.51     1356.64     35.40 o 
   1  -3  18      169.86      171.60     23.55 o 
   2  -3  18       25.10       15.46     14.36 o 
   3  -3  18      505.74      495.78     43.33 o 
   4  -3  18        0.61       25.51      8.84 o 
   5  -3  18        4.80        6.45      8.49 o 
   6  -3  18      146.45      157.32     25.10 o 
   7  -3  18      114.17      117.91     22.80 o 
   8  -3  18      129.80       63.71     17.29 o 
  -5  -2  18        5.96       39.61     18.40 o 
  -4  -2  18       15.32       17.25     11.22 o 
  -3  -2  18      433.04      419.18     64.69 o 
  -2  -2  18        0.96        6.46      8.62 o 
  -1  -2  18       86.97       75.34     11.73 o 
   0  -2  18      789.91      850.24     34.15 o 
   1  -2  18      300.39      323.43     28.84 o 
   2  -2  18      163.58      160.07     18.76 o 
   3  -2  18      222.92      214.43     26.54 o 
   4  -2  18        0.40       26.92      8.05 o 
   5  -2  18      171.87      173.78     26.61 o 
   6  -2  18     1988.75     1971.24     45.47 o 
   7  -2  18      418.97      435.04     42.03 o 
   8  -2  18      198.17      172.06     29.12 o 
  -5  -1  18      389.81      332.96     85.49 o 
  -4  -1  18       13.30       38.87     11.39 o 
  -3  -1  18      155.47      180.96     45.63 o 
  -2  -1  18     1150.80     1178.64     42.50 o 
  -1  -1  18       63.68       69.76     11.29 o 
   0  -1  18      975.11      913.27     44.69 o 
   1  -1  18      176.53      201.37     24.63 o 
   2  -1  18      142.27      154.00     25.10 o 
   3  -1  18       23.01       30.20      7.02 o 
   4  -1  18       84.91       59.62     10.90 o 
   5  -1  18      357.12      379.08     38.90 o 
   6  -1  18       68.71       88.62     18.48 o 
   7  -1  18     1685.74     1730.12     39.43 o 
   8  -1  18        5.29       19.50      8.33 o 
   9  -1  18       86.32       94.58     16.85 o 
  -5   0  18      201.72      142.01     47.28 o 
  -4   0  18      219.36      182.53     59.16 o 
  -3   0  18      275.43      233.95     50.13 o 
  -2   0  18     1342.83     1459.47     44.64 o 
  -1   0  18      214.15      222.23     40.47 o 
   0   0  18      911.59      883.78     32.22 o 
   1   0  18      242.74      243.89     35.62 o 
   2   0  18      123.81      146.47     18.00 o 
   3   0  18       57.84       61.89     11.11 o 
   4   0  18      212.38      239.05     29.85 o 
   5   0  18       39.06       49.45     10.76 o 
   6   0  18      230.87      232.01     30.13 o 
   7   0  18      886.91      865.40     30.36 o 
   8   0  18        5.07       27.46     11.22 o 
   9   0  18      195.69      199.65     61.06 o 
  -5   1  18      118.59       91.51     38.45 o 
  -4   1  18      100.18       98.61     25.42 o 
  -3   1  18       25.71       29.07      9.12 o 
  -2   1  18      889.43      941.50     24.79 o 
  -1   1  18      560.88      600.21     39.44 o 
   0   1  18      512.76      527.26     31.41 o 
   1   1  18       23.60       21.13      8.74 o 
   2   1  18      200.03      195.68     30.07 o 
   3   1  18       15.25       12.15     14.77 o 
   4   1  18      475.65      511.44     39.04 o 
   5   1  18      167.41      176.25     26.05 o 
   6   1  18        0.45        8.26     13.02 o 
   7   1  18      307.35      252.53     48.60 o 
   8   1  18       30.11       41.04     12.21 o 
   9   1  18      575.10      528.23     64.85 o 
  -4   2  18        3.65       21.04     11.96 o 
  -3   2  18       47.86       47.98     14.56 o 
  -2   2  18       24.12       18.46      8.21 o 
  -1   2  18      288.55      270.70     27.55 o 
   0   2  18      310.67      336.37     37.09 o 
   1   2  18     1096.66     1057.59     34.57 o 
   2   2  18        9.41       25.25      8.92 o 
   3   2  18       34.87       44.63     12.44 o 
   4   2  18       46.89       65.57     14.84 o 
   5   2  18      945.33      995.85     58.87 o 
   6   2  18        6.61       24.27     13.08 o 
   7   2  18        1.72       16.16      9.20 o 
   8   2  18        1.86       12.15     12.71 o 
   9   2  18      118.59      120.47     24.84 o 
  10   2  18      612.26      508.52     66.50 o 
  -4   3  18      391.93      373.80     22.03 o 
  -3   3  18     1757.37     1932.83     31.42 o 
  -2   3  18      174.32      143.07     30.20 o 
  -1   3  18       85.17       93.98     17.40 o 
   0   3  18        0.36        4.29     12.09 o 
   1   3  18      910.69      910.96     23.61 o 
   2   3  18       66.62       43.57     12.61 o 
   3   3  18      112.05      141.38     29.87 o 
   4   3  18      968.23      863.27     31.30 o 
   5   3  18     3543.89     3718.57     57.20 o 
   6   3  18      138.10      132.63     19.86 o 
   7   3  18      252.33      242.84     27.50 o 
   8   3  18      186.88      165.13     23.49 o 
   9   3  18      304.43      303.90     45.62 o 
  10   3  18      312.20      249.51     33.11 o 
  -3   4  18      167.53      137.33     27.08 o 
  -2   4  18       17.30       15.22      8.17 o 
  -1   4  18       50.33       58.24     11.15 o 
   0   4  18      102.99      114.88     21.52 o 
   1   4  18     1221.83     1215.46     35.44 o 
   2   4  18      810.53      825.12     33.86 o 
   3   4  18      100.59      118.73     15.25 o 
   4   4  18       12.53       15.19      8.94 o 
   5   4  18      615.18      647.27     48.20 o 
   6   4  18        0.68        1.13      9.62 o 
   7   4  18       88.22      105.80     27.11 o 
   8   4  18       21.52       13.48     11.99 o 
   9   4  18       56.93       50.35     10.73 o 
  10   4  18       14.14       10.01      6.15 o 
  -3   5  18      680.08      749.00     22.60 o 
  -2   5  18       47.66       58.91     13.02 o 
  -1   5  18       53.03       51.78     11.72 o 
   0   5  18       65.89       58.42     23.35 o 
   1   5  18      238.90      261.72     40.04 o 
   2   5  18      904.80      874.79     50.34 o 
   3   5  18      127.78      119.82     21.70 o 
   4   5  18       63.25       80.12     21.29 o 
   5   5  18      749.86      682.09     41.03 o 
   6   5  18      638.06      594.65     45.73 o 
   7   5  18      700.45      690.97     64.12 o 
   8   5  18       31.43        4.70     17.66 o 
   9   5  18        1.29       18.95      8.34 o 
  -2   6  18        4.51        2.32      7.30 o 
  -1   6  18      443.61      436.96     38.65 o 
   0   6  18        6.00       23.72     10.30 o 
   1   6  18        1.29       11.37      9.22 o 
   2   6  18       21.19       46.17     10.05 o 
   3   6  18       71.87       66.79     19.08 o 
   4   6  18        2.09       21.06      8.69 o 
   5   6  18      436.93      428.66     47.96 o 
   6   6  18     1928.44     2093.15    121.09 o 
   7   6  18       21.60       32.00     10.66 o 
   8   6  18      185.24      200.76     32.33 o 
   9   6  18        7.99       26.32      9.71 o 
  -1   7  18      741.79      764.93     32.43 o 
   0   7  18      144.45      116.88     19.37 o 
   1   7  18      323.09      277.90     44.20 o 
   2   7  18       29.52       36.44     11.60 o 
   3   7  18      262.57      268.05     39.28 o 
   4   7  18      368.02      363.34     37.27 o 
   5   7  18      472.27      456.67     51.51 o 
   6   7  18     1168.00     1138.05     49.73 o 
   7   7  18      295.46      328.11     44.58 o 
   8   7  18       11.71       13.54      8.88 o 
   9   7  18       31.55       29.95     10.53 o 
   1   8  18      126.39      109.03     23.89 o 
   2   8  18      329.55      272.53     43.43 o 
   3   8  18      176.75      153.16     27.48 o 
   4   8  18       10.51       13.78      9.26 o 
   5   8  18      409.71      385.00     40.66 o 
   6   8  18      741.13      699.24     64.68 o 
   7   8  18      805.26      831.36     33.25 o 
   8   8  18        4.06        7.74     11.51 o 
   3   9  18       27.57       21.69      7.55 o 
   4   9  18      638.01      778.97    115.11 o 
   5   9  18      150.29      125.56     21.79 o 
   6   9  18      169.07      149.22     21.24 o 
  -1  -6  19        1.70        9.59      4.55 o 
   0  -6  19        3.27        9.27      8.55 o 
   1  -6  19      641.23      621.12     31.28 o 
   2  -6  19      123.20      104.02     21.77 o 
   3  -6  19        1.31       18.24      8.41 o 
  -3  -5  19      169.90      117.75     25.50 o 
  -2  -5  19      101.67       88.75     18.46 o 
  -1  -5  19       37.14       39.07     12.25 o 
   0  -5  19       35.10       25.45      9.81 o 
   1  -5  19      174.73      182.21     36.23 o 
   2  -5  19      309.58      289.97     56.11 o 
   3  -5  19       13.05        6.85      6.61 o 
   4  -5  19        0.36       20.97     10.11 o 
   5  -5  19       73.87       71.86     21.62 o 
  -3  -4  19      204.95      172.63     50.34 o 
  -2  -4  19       13.56       17.69      8.66 o 
  -1  -4  19       11.39        9.09      7.16 o 
   0  -4  19     2150.48     2226.92     58.51 o 
   1  -4  19       54.08       46.40      8.36 o 
   2  -4  19     1322.17     1344.03     71.87 o 
   3  -4  19        1.70       17.88      7.47 o 
   4  -4  19      269.69      190.58     39.96 o 
   5  -4  19        3.00       13.28      5.98 o 
   6  -4  19      242.11      207.06     47.08 o 
  -4  -3  19        6.34       27.73     12.13 o 
  -3  -3  19        6.07        9.74     11.63 o 
  -2  -3  19       73.50       60.35     15.88 o 
  -1  -3  19      239.63      202.15     34.76 o 
   0  -3  19       92.89      116.08     24.84 o 
   1  -3  19      655.07      686.10    107.11 o 
   2  -3  19      437.78      467.60     49.88 o 
   3  -3  19        3.33       18.91     14.81 o 
   4  -3  19      716.07      674.23     51.68 o 
   5  -3  19        7.71        6.75      5.37 o 
   6  -3  19      145.65      182.21     24.94 o 
   7  -3  19      115.59      111.34     27.74 o 
  -4  -2  19        1.32        5.12      9.57 o 
  -3  -2  19      471.26      416.46     59.58 o 
  -2  -2  19        5.47        1.79      6.86 o 
  -1  -2  19      701.46      676.71     31.62 o 
   0  -2  19     1319.85     1352.50     26.97 o 
   1  -2  19     1357.07     1397.17     54.17 o 
   2  -2  19       54.77       51.49     29.09 o 
   3  -2  19        1.69       27.32      8.14 o 
   4  -2  19       12.82       29.93     20.22 o 
   5  -2  19       26.37       23.42      9.21 o 
   6  -2  19     1422.33     1241.46    120.89 o 
   7  -2  19      333.92      314.08     38.16 o 
  -4  -1  19       58.36       79.88     24.51 o 
  -3  -1  19       21.25       14.61     12.29 o 
  -2  -1  19      181.85      166.06     24.58 o 
  -1  -1  19       43.43       41.76      8.77 o 
   0  -1  19      456.16      404.32     36.85 o 
   1  -1  19      834.50      829.39     54.55 o 
   2  -1  19      228.16      226.77     32.11 o 
   3  -1  19       28.53       28.84     14.52 o 
   4  -1  19      399.88      374.12     33.47 o 
   5  -1  19      240.15      204.91     27.50 o 
   6  -1  19       10.80       24.90     10.56 o 
   7  -1  19      686.94      753.97     36.55 o 
   8  -1  19        1.45       11.41      8.08 o 
  -4   0  19      174.45      161.90     54.13 o 
  -3   0  19      201.64      157.03     49.92 o 
  -2   0  19      629.27      616.25     26.25 o 
  -1   0  19        0.06       17.15      9.45 o 
   0   0  19      556.04      520.22     35.77 o 
   1   0  19      396.54      378.83     54.07 o 
   2   0  19       89.87       88.08     11.34 o 
   3   0  19      298.21      267.66     33.18 o 
   4   0  19       50.79       41.60     11.23 o 
   5   0  19        1.61       20.74     10.83 o 
   6   0  19      109.54      114.80     22.47 o 
   7   0  19      825.72      819.64     39.79 o 
   8   0  19       26.22       47.93     14.52 o 
  -4   1  19      128.25      101.83     32.51 o 
  -3   1  19        4.82       26.74     11.63 o 
  -2   1  19      460.73      531.63     80.91 o 
  -1   1  19      254.90      219.92     38.57 o 
   0   1  19      484.39      473.45     44.72 o 
   1   1  19       57.13       67.24     13.33 o 
   2   1  19       19.96       13.57      8.85 o 
   3   1  19       49.30       50.07     11.31 o 
   4   1  19      416.81      400.67     45.30 o 
   5   1  19      268.77      316.85     38.47 o 
   6   1  19       45.53       32.79     13.73 o 
   7   1  19      226.63      287.02     42.31 o 
   8   1  19       11.41       11.27      8.07 o 
   9   1  19      841.62      747.86    109.00 o 
  -3   2  19      108.99       88.46     31.77 o 
  -2   2  19       88.82       90.30     20.13 o 
  -1   2  19      690.00      684.51     24.30 o 
   0   2  19       77.53       94.25     19.12 o 
   1   2  19     1142.80     1112.84     47.53 o 
   2   2  19        5.00       20.23      7.82 o 
   3   2  19       97.54       93.38     12.33 o 
   4   2  19       48.23       74.71     25.79 o 
   5   2  19     1110.37     1100.70     64.62 o 
   6   2  19       95.70      103.60     23.72 o 
   7   2  19       70.83       96.65     16.18 o 
   8   2  19       28.25       36.87     10.10 o 
   9   2  19      116.77      112.51     20.98 o 
  -3   3  19       25.02       14.85      8.33 o 
  -2   3  19       73.20       62.74     13.98 o 
  -1   3  19      126.78       97.23     13.95 o 
   0   3  19      615.92      604.22     39.03 o 
   1   3  19     2722.55     2964.20     42.95 o 
   2   3  19       24.76       32.72     12.63 o 
   3   3  19      234.83      201.88     32.59 o 
   4   3  19      583.55      604.56     36.06 o 
   5   3  19     1273.79     1105.37     37.48 o 
   6   3  19        5.52       13.82     16.96 o 
   7   3  19      112.06      117.75     19.10 o 
   8   3  19      104.06       93.49     18.73 o 
   9   3  19      441.52      386.93     47.52 o 
  -2   4  19        9.10        8.00      8.46 o 
  -1   4  19       24.84       41.40     12.83 o 
   0   4  19       64.11       60.11     21.12 o 
   1   4  19      930.91      909.63     58.44 o 
   2   4  19      565.72      587.36     57.77 o 
   3   4  19       30.45       30.88      9.48 o 
   4   4  19        7.79       23.68     13.45 o 
   5   4  19      458.55      417.26     42.81 o 
   6   4  19       24.43       28.67     13.23 o 
   7   4  19       70.39       82.40     17.91 o 
   8   4  19        3.36       30.61     11.39 o 
   9   4  19        1.57       25.08     10.08 o 
  -2   5  19       10.98       13.27      8.22 o 
  -1   5  19      161.06      119.96     23.37 o 
   0   5  19      134.94      115.20     43.07 o 
   1   5  19      210.76      233.71     42.57 o 
   2   5  19      473.98      481.41     49.37 o 
   3   5  19        5.69        0.00     10.18 o 
   4   5  19        1.89       12.12     14.85 o 
   5   5  19      444.09      422.91     63.95 o 
   6   5  19      846.92      729.91     74.60 o 
   7   5  19      841.23      795.69     78.57 o 
   8   5  19      233.38      221.77     28.36 o 
   9   5  19        8.03       28.30     14.24 o 
  -1   6  19      513.07      431.82     41.46 o 
   0   6  19      117.36      105.68     18.59 o 
   1   6  19        9.48       26.96      9.72 o 
   2   6  19        7.33       22.84     11.15 o 
   3   6  19       66.89       76.29     14.42 o 
   4   6  19        7.20       14.06     10.21 o 
   5   6  19      189.63      191.00     26.61 o 
   6   6  19     1553.09     1555.59     48.70 o 
   7   6  19      303.79      284.00     39.25 o 
   8   6  19      320.83      323.17     35.21 o 
   1   7  19      514.87      539.47     83.26 o 
   2   7  19        9.62       24.44      8.50 o 
   3   7  19      173.83      155.25     17.06 o 
   4   7  19      363.12      274.73     48.06 o 
   5   7  19      418.83      408.79     50.89 o 
   6   7  19     1035.46     1104.36     29.28 o 
   7   7  19       99.72       99.48     15.51 o 
   8   7  19      116.66      113.60     24.22 o 
   3   8  19        2.67        8.62     10.86 o 
   4   8  19        5.96       22.66     10.60 o 
   5   8  19      211.96      201.34     25.49 o 
   6   8  19     1186.57     1259.61     38.29 o 
  -1  -5  20       10.76       13.14      5.63 o 
   0  -5  20       80.95       86.77     30.99 o 
   1  -5  20      574.14      576.38     86.11 o 
   2  -5  20      341.23      301.82     37.37 o 
   3  -5  20       78.76       63.74     18.24 o 
  -2  -4  20        3.65        1.57     16.83 o 
  -1  -4  20       29.78       24.95      8.73 o 
   0  -4  20       76.38       74.70     14.41 o 
   1  -4  20      215.64      151.71     36.37 o 
   2  -4  20       90.83       89.06     19.64 o 
   3  -4  20      113.70       86.84     21.58 o 
   4  -4  20      154.50      117.82     33.67 o 
   5  -4  20      440.86      330.05     61.00 o 
  -2  -3  20      575.21      444.19     66.67 o 
  -1  -3  20       69.51       80.88     18.12 o 
   0  -3  20      938.90      986.91     36.12 o 
   1  -3  20      352.81      340.48     43.75 o 
   2  -3  20      254.75      216.39     41.98 o 
   3  -3  20        6.53       18.09      9.63 o 
   4  -3  20       32.52       20.82     12.17 o 
   5  -3  20       12.75       14.50     13.97 o 
   6  -3  20       17.51       25.00     12.21 o 
  -3  -2  20      237.16      183.85     50.50 o 
  -2  -2  20       65.43       76.00     20.88 o 
  -1  -2  20      560.90      463.08     54.13 o 
   0  -2  20     1037.62     1008.41     64.90 o 
   1  -2  20     1062.91     1144.29     63.58 o 
   2  -2  20        3.26       10.46      7.69 o 
   3  -2  20        2.88       24.18      9.22 o 
   4  -2  20       70.19       51.15     13.16 o 
   5  -2  20       10.28       11.95      8.00 o 
   6  -2  20      362.51      290.97     46.11 o 
   7  -2  20      144.76      101.02     16.89 o 
  -3  -1  20        3.37       12.21      7.34 o 
  -2  -1  20       18.05       15.97      7.00 o 
  -1  -1  20       93.47       87.72     13.81 o 
   0  -1  20      216.43      191.15     20.16 o 
   1  -1  20      824.35      860.32     32.58 o 
   2  -1  20       37.50       36.36     11.88 o 
   3  -1  20      278.01      291.54     35.14 o 
   4  -1  20      499.91      437.98     57.77 o 
   5  -1  20      112.29      112.11     16.04 o 
   6  -1  20       40.96       45.05     15.30 o 
   7  -1  20      220.32      221.71     35.77 o 
  -3   0  20      105.12      107.35     30.04 o 
  -2   0  20      388.95      296.12     55.00 o 
  -1   0  20       37.69       21.12     15.27 o 
   0   0  20      247.71      234.36     38.07 o 
   1   0  20      345.77      364.55     48.52 o 
   2   0  20        5.68       15.80      8.45 o 
   3   0  20     1052.18     1117.32     69.89 o 
   4   0  20       19.96       19.82     18.98 o 
   5   0  20       18.22       46.15     23.72 o 
   6   0  20       18.81       26.57     13.45 o 
   7   0  20      537.44      527.22     50.98 o 
   8   0  20       53.43       45.17     11.84 o 
  -3   1  20        4.04       31.19     13.29 o 
  -2   1  20      281.98      253.08     31.97 o 
  -1   1  20       69.66       71.47     14.96 o 
   0   1  20      302.48      277.46     40.19 o 
   1   1  20      167.05      176.98     26.93 o 
   2   1  20       90.96       71.95     12.84 o 
   3   1  20      516.11      532.35     43.73 o 
   4   1  20      485.60      460.38     51.69 o 
   5   1  20      452.55      449.73     46.27 o 
   6   1  20        4.72        0.06     13.08 o 
   7   1  20       18.45        0.87     10.02 o 
   8   1  20        1.84       14.73      9.96 o 
  -2   2  20       10.47       15.37      7.66 o 
  -1   2  20       11.73       16.36     10.31 o 
   0   2  20      336.10      286.16     48.29 o 
   1   2  20      425.21      374.94     43.24 o 
   2   2  20      590.65      526.63     26.29 o 
   3   2  20      208.37      220.49     22.67 o 
   4   2  20     1357.55     1327.29     64.57 o 
   5   2  20     1088.36     1087.05     44.89 o 
   6   2  20       10.77       28.73      7.27 o 
   7   2  20      969.24     1019.90     36.62 o 
   8   2  20      154.86      133.75     30.70 o 
  -2   3  20        3.57        8.79     10.41 o 
  -1   3  20      383.75      342.19     45.82 o 
   0   3  20      223.18      217.60     36.80 o 
   1   3  20     1005.30      952.74     42.26 o 
   2   3  20       11.63       27.26      9.63 o 
   3   3  20       16.65       14.04      5.53 o 
   4   3  20      398.02      336.94     56.37 o 
   5   3  20     1114.22      946.50     43.17 o 
   6   3  20       14.98       22.89      8.30 o 
   7   3  20        1.76       14.83     11.02 o 
   8   3  20       66.85       69.48     20.30 o 
  -1   4  20       38.51       33.72     12.28 o 
   0   4  20       68.63       71.91     17.37 o 
   1   4  20      569.26      580.53     43.53 o 
   2   4  20      140.28      163.07     42.54 o 
   3   4  20       50.28       27.14     10.28 o 
   4   4  20       20.90       27.38     12.16 o 
   5   4  20      375.81      345.05     47.08 o 
   6   4  20       35.85       56.74     14.06 o 
   7   4  20      205.37      206.11     30.64 o 
   8   4  20       86.94      101.85     17.43 o 
   0   5  20      133.75      121.83     26.20 o 
   1   5  20      423.70      405.67     53.00 o 
   2   5  20      339.66      261.82     43.73 o 
   3   5  20        9.90       23.20      6.66 o 
   4   5  20        0.58       22.00      7.58 o 
   5   5  20      242.36      194.60     25.75 o 
   6   5  20      552.13      502.84     43.98 o 
   7   5  20      613.10      524.33     66.84 o 
   8   5  20      561.72      439.23     56.47 o 
   1   6  20       19.97       25.69     12.83 o 
   2   6  20      141.84      121.70     33.67 o 
   3   6  20      173.48      160.62     25.65 o 
   4   6  20        2.08       26.14     10.27 o 
   5   6  20        4.33       26.06     10.95 o 
   6   6  20      748.17      703.03     63.37 o 
   7   6  20      475.68      470.32     62.92 o 
   3   7  20      170.01      113.51     28.84 o 
   4   7  20      121.28      110.28     28.44 o 
   5   7  20      210.55      198.90     30.35 o 
   6   7  20      414.55      431.42     44.36 o 
   1  -4  21      155.24      106.13     24.32 o 
   2  -4  21      843.44      913.87     27.84 o 
  -1  -3  21       13.19       11.41      7.86 o 
   0  -3  21      506.48      532.80     73.56 o 
   1  -3  21      637.90      683.50     25.03 o 
   2  -3  21      163.56      130.45     30.28 o 
   3  -3  21       58.02       39.21      9.55 o 
   4  -3  21        9.11       20.70      8.85 o 
  -1  -2  21      440.14      402.65     41.31 o 
   0  -2  21      510.68      417.06     54.18 o 
   1  -2  21      432.38      356.82     61.14 o 
   2  -2  21       88.43      101.01     19.00 o 
   3  -2  21       17.10       16.39      9.75 o 
   4  -2  21      118.96      122.66     18.17 o 
   5  -2  21       43.85       25.60     12.25 o 
  -1  -1  21      162.44      146.97     21.40 o 
   0  -1  21       76.85       84.99     21.70 o 
   1  -1  21      652.04      627.25     59.94 o 
   2  -1  21       41.16       29.15     10.44 o 
   3  -1  21      676.79      712.88     56.53 o 
   4  -1  21      195.96      159.87     30.74 o 
   5  -1  21       27.73       50.90     13.89 o 
   6  -1  21       11.61        9.20     13.29 o 
  -1   0  21        6.34       19.15      7.30 o 
   0   0  21       46.34       37.13     13.66 o 
   1   0  21      107.15      110.90     16.48 o 
   2   0  21       12.17       17.88      7.07 o 
   3   0  21     1413.02     1503.10     78.76 o 
   4   0  21       75.22       84.40     12.91 o 
   5   0  21       68.87       53.83     25.09 o 
   6   0  21        1.08       11.78     16.05 o 
  -1   1  21      181.87      150.70     31.72 o 
   0   1  21       16.15       15.29      7.24 o 
   1   1  21        6.92       23.41      7.65 o 
   2   1  21      284.15      222.06     33.39 o 
   3   1  21      939.97      967.07     43.24 o 
   4   1  21      506.75      507.77     36.53 o 
   5   1  21      447.08      394.18     59.67 o 
   6   1  21       42.79       61.67     15.10 o 
   7   1  21        4.16       19.17      7.72 o 
  -1   2  21      955.31     1028.59     26.04 o 
   0   2  21       13.38       11.12      9.90 o 
   1   2  21       87.54       82.38     22.32 o 
   2   2  21        1.97       14.86      8.41 o 
   3   2  21      433.46      404.07     49.58 o 
   4   2  21      981.35     1004.12     65.82 o 
   5   2  21       98.24      109.26     15.66 o 
   6   2  21      224.38      203.01     26.68 o 
   7   2  21       15.14       27.41     13.57 o 
   0   3  21       19.68       19.38      8.10 o 
   1   3  21      293.67      275.94     44.47 o 
   2   3  21       73.48       84.66     24.51 o 
   3   3  21       98.36       91.29     13.22 o 
   4   3  21      497.36      455.96     66.08 o 
   5   3  21      207.00      217.09     30.68 o 
   6   3  21        0.12       20.19     16.54 o 
   7   3  21       40.69       38.64     14.85 o 
   0   4  21       40.10       23.98     16.01 o 
   1   4  21      567.12      606.90     25.36 o 
   2   4  21      114.74       98.57     30.04 o 
   3   4  21       71.62       58.62     13.93 o 
   4   4  21       12.13       16.42     15.30 o 
   5   4  21      156.46      164.58     25.39 o 
   6   4  21        2.89       26.99      9.64 o 
   7   4  21      583.29      532.00     52.01 o 
   1   5  21      441.29      507.39     56.65 o 
   2   5  21      256.85      243.38     44.61 o 
   3   5  21       10.90        9.05     10.85 o 
   4   5  21       22.96       22.03     12.43 o 
   5   5  21       63.35       78.19     11.89 o 
   6   5  21      182.52      150.92     27.33 o 
   4   6  21        1.84       14.87      8.29 o 
   5   6  21       39.04       34.36     12.11 o 
   2  -2  22      211.62      198.51     32.49 o 
   1  -1  22      411.00      411.44     45.52 o 
   2  -1  22      106.52      112.64     36.55 o 
   3  -1  22      801.40      811.13     39.40 o 
   4  -1  22       25.01       25.41      7.44 o 
   0   0  22       27.73       38.76     16.96 o 
   1   0  22        6.95       16.16      8.72 o 
   2   0  22       14.27       10.44      8.20 o 
   3   0  22      890.28      952.32     39.58 o 
   4   0  22      228.99      187.12     30.79 o 
   5   0  22        0.84       15.71      7.62 o 
   1   1  22       12.07       10.47     10.94 o 
   2   1  22       44.15       13.13      9.11 o 
   3   1  22     1413.41     1497.91    117.79 o 
   4   1  22      667.47      630.55     61.20 o 
   5   1  22      214.91      207.59     31.01 o 
   1   2  22        4.46       13.96      7.84 o 
   2   2  22       38.70       20.30     14.77 o 
   3   2  22      357.58      317.29     43.19 o 
   4   2  22      825.57      832.12     44.76 o 
   5   2  22       47.33       41.57     12.40 o 
   2   3  22        3.27        7.18      6.42 o 
   3   3  22       93.37       71.15     18.85 o 
   4   3  22      539.78      469.32     61.96 o 
   5   3  22        3.00       14.07      8.30 o 
   3   4  22        3.64        8.77     10.81 o 
   4   4  22        2.47        8.59      8.66 o 
                                                 
